# Supplementary material for: Integrative genetic and multi-omics analysis reveals the interleukin-6 receptor’s role in recurrent spontaneous abortion
Source: Front Immunol. 2025 Oct 2;16:1659251. doi: 10.3389/fimmu.2025.1659251 (PMC12528022; doi:10.3389/fimmu.2025.1659251)
Supplement: Supplementary file 1 [file Table1.xlsx]

## Sheet: ST1
Supplementary Table S1. Demographic characteristics of the participants providing decidual specimens
1. Decidual tissue used for qRT- PCR
Variable	Control Group(n=18)	RSA Group(n=18)	Pvalue
Maternal age(years, mean ± SD)	30.44±1.46	30.83±1.86	0.4
Gestational age (weeks, mean ± SD)	6.83±0.86	6.94±0.64	0.72
Gravidity	2.94±0.64	3.22±0.43	0.23
Parity	1.94±0.64	0.17±0.38	＜0.0001
Previous miscarriages (n)	0	2.05±0.24	＜0.0001
Decidual tissues from normal pregnancy and recurrent spontaneous abortion (RSA) groups were collected for qRT- PCR experiments. Demographic characteristics such as gestational age, gravidity, and age did not differ significantly between the groups (P > 0.05). Nonetheless, there were statistically significant intergroup variations in parity and the number of spontaneous abortions （P＜0.0001）.
2.Decidual tissue used for immunohistochemistry
Variable	Control Group(n=13)	RSA Group(n=13)	Pvalue
Maternal age(years, mean ± SD)	30.54±1.56	30.84±1.81	0.23
Gestational age (weeks, mean ± SD)	6.92±0.96	6.92±0.64	＞0.99
Gravidity	2.92±0.76	3.15±0.38	0.52
Parity	1.92±0.76	0.08±0.28	＜0.0001
Previous miscarriages (n)	0	2.08±0.28	＜0.0001
Decidual tissues from normal pregnancy and RSA groups were collected for immunohistochemistry experiments. Demographic characteristics such as gestational age, gravidity, and age did not differ significantly between the groups (P > 0.05). Nonetheless, there were statistically significant intergroup variations in parity and the number of spontaneous abortions （P＜0.0001）.

## Sheet: ST2
Supplementary Table S2. Primer sequences used in the present study.
Gene	Forward primer (5’ to 3’)	Reverse primer (5’ to 3’)
IL6R	GGGTCTCTACCATCCCCTGT	GTCACACGCTGGTTTTTCCC
RNA18SN1	TAGAGGGACAAGTGGCGTTC	CGCTGAGCCAGTCAGTGT

## Sheet: ST3
Supplementary Table S3. MR results of plasma proteomic datasets from the Icelandic cohort as exposure and RSA as outcome.
exposure	outcome	method	nsnp	b	se	pval	lo_ci	up_ci	or	or_lci95	or_uci95	p_fdr
KCNAB2++KCAB2_NA_KCAB2	Habitual aborter || id:finngen_R12_N14_HABITABORT	Wald ratio	1	-1.70297	0.76698	0.026394	-3.20626	-0.199694	0.182141	0.040508	0.818981	0.750123
SIGLEC12++SIG12_NA_SIG12	Habitual aborter || id:finngen_R12_N14_HABITABORT	Inverse variance weighted	8	0.058447	0.105288	0.578816	-0.147918	0.264812	1.06019	0.862502	1.30319	0.997793
SIGLEC12++SIG12_NA_SIG12	Habitual aborter || id:finngen_R12_N14_HABITABORT	MR Egger	8	0.119302	0.177379	0.526253	-0.228362	0.466966	1.12671	0.795836	1.59515	0.999203
SIGLEC12++SIG12_NA_SIG12	Habitual aborter || id:finngen_R12_N14_HABITABORT	Weighted median	8	0.108383	0.12287	0.377724	-0.132441	0.349208	1.11447	0.875954	1.41794	0.995209
SIGLEC12++SIG12_NA_SIG12	Habitual aborter || id:finngen_R12_N14_HABITABORT	Weighted mode	8	0.0966109	0.126879	0.471261	-0.152071	0.345293	1.10143	0.858927	1.4124	0.997383
SGK3++SGK3_NA_SGK3	Habitual aborter || id:finngen_R12_N14_HABITABORT	Wald ratio	1	-0.613946	2.46284	0.803141	-5.44111	4.21322	0.541211	0.00433465	67.5739	0.968865
PLCG2++PLCG2_NA_PLCG2	Habitual aborter || id:finngen_R12_N14_HABITABORT	Inverse variance weighted	2	-0.215268	0.399631	0.590117	-0.998544	0.568009	0.806326	0.368415	1.76475	0.997793
EIF2B1++EI2BA_NA_EI2BA	Habitual aborter || id:finngen_R12_N14_HABITABORT	Wald ratio	1	1.10093	1.35638	0.416979	-1.55756	3.75943	3.00697	0.210649	42.924	0.939185
APRT++APT_NA_APT	Habitual aborter || id:finngen_R12_N14_HABITABORT	Inverse variance weighted	4	0.0897659	0.223001	0.68729	-0.347316	0.526848	1.09392	0.706582	1.69359	0.997793
APRT++APT_NA_APT	Habitual aborter || id:finngen_R12_N14_HABITABORT	MR Egger	4	1.40547	0.979286	0.287704	-0.513929	3.32487	4.07745	0.598141	27.7955	0.999203
APRT++APT_NA_APT	Habitual aborter || id:finngen_R12_N14_HABITABORT	Weighted median	4	0.145695	0.236497	0.537858	-0.317839	0.60923	1.15684	0.72772	1.83901	0.995209
APRT++APT_NA_APT	Habitual aborter || id:finngen_R12_N14_HABITABORT	Weighted mode	4	0.229254	0.240339	0.410516	-0.24181	0.700319	1.25766	0.785205	2.01439	0.997383
ENO2++NSE_NA_NSE	Habitual aborter || id:finngen_R12_N14_HABITABORT	Wald ratio	1	-0.123453	0.392905	0.753365	-0.893546	0.646641	0.883863	0.409202	1.90912	0.964366
STAT3++STAT3_NA_STAT3	Habitual aborter || id:finngen_R12_N14_HABITABORT	Wald ratio	1	-0.602755	0.334754	0.0717676	-1.25887	0.0533632	0.547302	0.283974	1.05481	0.939185
PDGFRA++PDGFRA_NA_PDGFRA	Habitual aborter || id:finngen_R12_N14_HABITABORT	Inverse variance weighted	3	0.362582	0.423435	0.391839	-0.467351	1.19251	1.43703	0.62666	3.29536	0.997793
PDGFRA++PDGFRA_NA_PDGFRA	Habitual aborter || id:finngen_R12_N14_HABITABORT	MR Egger	3	0.0113495	1.71227	0.99578	-3.34471	3.36741	1.01141	0.0352705	29.0032	0.999203
PDGFRA++PDGFRA_NA_PDGFRA	Habitual aborter || id:finngen_R12_N14_HABITABORT	Weighted median	3	0.403623	0.458413	0.378599	-0.494866	1.30211	1.49724	0.609653	3.67706	0.995209
PDGFRA++PDGFRA_NA_PDGFRA	Habitual aborter || id:finngen_R12_N14_HABITABORT	Weighted mode	3	0.458278	0.486048	0.445276	-0.494375	1.41093	1.58135	0.609952	4.09977	0.997383
STAT6++STAT6_NA_STAT6	Habitual aborter || id:finngen_R12_N14_HABITABORT	Inverse variance weighted	4	0.153718	0.596735	0.796717	-1.01588	1.32332	1.16616	0.362083	3.75586	0.997793
STAT6++STAT6_NA_STAT6	Habitual aborter || id:finngen_R12_N14_HABITABORT	MR Egger	4	0.838571	1.89153	0.700873	-2.86883	4.54597	2.31306	0.0567651	94.2522	0.999203
STAT6++STAT6_NA_STAT6	Habitual aborter || id:finngen_R12_N14_HABITABORT	Weighted median	4	0.516499	0.544132	0.342511	-0.549999	1.583	1.67615	0.57695	4.86953	0.995209
STAT6++STAT6_NA_STAT6	Habitual aborter || id:finngen_R12_N14_HABITABORT	Weighted mode	4	0.810741	0.641022	0.295275	-0.445662	2.06714	2.24957	0.6404	7.90222	0.997383
MCL1++Mcl_1	Habitual aborter || id:finngen_R12_N14_HABITABORT	Wald ratio	1	0.221822	0.346318	0.521837	-0.45696	0.900604	1.24835	0.633205	2.46109	0.939185
SCARA5++SCAR5_NA_SCAR5	Habitual aborter || id:finngen_R12_N14_HABITABORT	Inverse variance weighted	5	-0.629076	0.348644	0.0711763	-1.31242	0.0542661	0.533084	0.269168	1.05577	0.997793
SCARA5++SCAR5_NA_SCAR5	Habitual aborter || id:finngen_R12_N14_HABITABORT	MR Egger	5	-1.29639	0.856964	0.227539	-2.97604	0.383254	0.273516	0.0509942	1.46705	0.999203
SCARA5++SCAR5_NA_SCAR5	Habitual aborter || id:finngen_R12_N14_HABITABORT	Weighted median	5	-0.764636	0.415658	0.06583	-1.57933	0.0500538	0.465503	0.206114	1.05133	0.995209
SCARA5++SCAR5_NA_SCAR5	Habitual aborter || id:finngen_R12_N14_HABITABORT	Weighted mode	5	-1.09881	0.447428	0.0700034	-1.97577	-0.221856	0.333266	0.138654	0.801031	0.997383
NPDC1++NPDC1_NA_NPDC1	Habitual aborter || id:finngen_R12_N14_HABITABORT	Wald ratio	1	-0.550743	0.917798	0.54846	-2.34963	1.24814	0.576521	0.0954047	3.48386	0.939185
CLMP++ACAM_NA_ACAM	Habitual aborter || id:finngen_R12_N14_HABITABORT	Inverse variance weighted	2	-0.113149	0.2403	0.637736	-0.584136	0.357838	0.893018	0.557587	1.43023	0.997793
NUCB1++NUCB1_NA_NUCB1	Habitual aborter || id:finngen_R12_N14_HABITABORT	Inverse variance weighted	2	0.41193	0.382007	0.280886	-0.336804	1.16066	1.50973	0.714049	3.19205	0.997793
INSL5++INSL5_NA_INSL5	Habitual aborter || id:finngen_R12_N14_HABITABORT	Wald ratio	1	0.129804	0.907317	0.88624	-1.64854	1.90815	1.1386	0.192331	6.74057	0.977714
ANTXR1++ANTR1_NA_ANTR1	Habitual aborter || id:finngen_R12_N14_HABITABORT	Wald ratio	1	0.604371	1.08956	0.579106	-1.53117	2.73992	1.8301	0.216282	15.4857	0.939185
RPN1++RPN1_NA_RPN1	Habitual aborter || id:finngen_R12_N14_HABITABORT	Wald ratio	1	-0.00111767	0.342098	0.997393	-0.671631	0.669395	0.998883	0.510875	1.95306	0.997981
TMEM106A++T106A_NA_T106A	Habitual aborter || id:finngen_R12_N14_HABITABORT	Wald ratio	1	0.660208	0.877103	0.451621	-1.05891	2.37933	1.9352	0.346832	10.7977	0.939185
COL6A3++Collagen_alpha_3_VI	Habitual aborter || id:finngen_R12_N14_HABITABORT	Inverse variance weighted	2	-0.12188	0.455036	0.788817	-1.01375	0.76999	0.885254	0.362855	2.15975	0.997793
CSF2RB++IL3RB_NA_IL3RB	Habitual aborter || id:finngen_R12_N14_HABITABORT	Inverse variance weighted (multiplicative random effects)	5	-0.0786381	0.224008	0.725551	-0.517695	0.360418	0.924374	0.595893	1.43393	0.997793
CSF2RB++IL3RB_NA_IL3RB	Habitual aborter || id:finngen_R12_N14_HABITABORT	MR Egger	5	-0.251443	0.42204	0.593278	-1.07864	0.575756	0.777678	0.340057	1.77847	0.999203
CSF2RB++IL3RB_NA_IL3RB	Habitual aborter || id:finngen_R12_N14_HABITABORT	Weighted median	5	-0.0566016	0.144808	0.695892	-0.340426	0.227223	0.94497	0.711467	1.25511	0.995209
CSF2RB++IL3RB_NA_IL3RB	Habitual aborter || id:finngen_R12_N14_HABITABORT	Weighted mode	5	-0.0144625	0.141886	0.923717	-0.292559	0.263634	0.985642	0.746351	1.30165	0.997383
PTGDS++PGD2_synthase	Habitual aborter || id:finngen_R12_N14_HABITABORT	Wald ratio	1	-0.955333	0.353745	0.00692095	-1.64867	-0.261992	0.384684	0.192305	0.769517	0.750123
PARP1++PARP_NA_PARP	Habitual aborter || id:finngen_R12_N14_HABITABORT	Wald ratio	1	-0.772292	0.932265	0.407442	-2.59953	1.05495	0.461953	0.0743083	2.87183	0.939185
GLB1++BGAL_NA_BGAL	Habitual aborter || id:finngen_R12_N14_HABITABORT	Wald ratio	1	-0.592181	1.15075	0.606829	-2.84765	1.66329	0.553119	0.0579804	5.27663	0.94509
PGLYRP3++PGRP_I_alpha	Habitual aborter || id:finngen_R12_N14_HABITABORT	Wald ratio	1	-1.21202	0.759354	0.110463	-2.70035	0.276317	0.297597	0.067182	1.31827	0.939185
MGAT1++MGAT1_NA_MGAT1	Habitual aborter || id:finngen_R12_N14_HABITABORT	Wald ratio	1	0.751433	1.00931	0.456572	-1.22681	2.72968	2.12004	0.293227	15.3279	0.939185
HTN3++HIS3_NA_HIS3	Habitual aborter || id:finngen_R12_N14_HABITABORT	Inverse variance weighted	3	-0.5434	0.548029	0.321416	-1.61754	0.530738	0.580771	0.198387	1.70019	0.997793
HTN3++HIS3_NA_HIS3	Habitual aborter || id:finngen_R12_N14_HABITABORT	MR Egger	3	-0.769271	1.49108	0.69678	-3.69179	2.15325	0.463351	0.0249272	8.61283	0.999203
HTN3++HIS3_NA_HIS3	Habitual aborter || id:finngen_R12_N14_HABITABORT	Weighted median	3	-0.482512	0.438214	0.270859	-1.34141	0.376388	0.617231	0.261476	1.45701	0.995209
HTN3++HIS3_NA_HIS3	Habitual aborter || id:finngen_R12_N14_HABITABORT	Weighted mode	3	-0.404999	0.460453	0.471866	-1.30749	0.497489	0.666977	0.270499	1.64459	0.997383
APMAP++APMAP_NA_APMAP	Habitual aborter || id:finngen_R12_N14_HABITABORT	Inverse variance weighted	2	0.00751831	0.517158	0.988401	-1.00611	1.02115	1.00755	0.365638	2.77638	0.997793
APLP2++APLP2_NA_APLP2	Habitual aborter || id:finngen_R12_N14_HABITABORT	Inverse variance weighted	2	-0.647074	0.436743	0.13845	-1.50309	0.208943	0.523576	0.222442	1.23237	0.997793
HTATIP2++HTAI2_NA_HTAI2	Habitual aborter || id:finngen_R12_N14_HABITABORT	Inverse variance weighted	8	-0.0600101	0.119334	0.615051	-0.293904	0.173884	0.941755	0.745348	1.18992	0.997793
HTATIP2++HTAI2_NA_HTAI2	Habitual aborter || id:finngen_R12_N14_HABITABORT	MR Egger	8	-0.154517	0.32625	0.652515	-0.793967	0.484933	0.856829	0.452048	1.62407	0.999203
HTATIP2++HTAI2_NA_HTAI2	Habitual aborter || id:finngen_R12_N14_HABITABORT	Weighted median	8	-0.0265278	0.132752	0.841614	-0.286722	0.233666	0.973821	0.750721	1.26322	0.995209
HTATIP2++HTAI2_NA_HTAI2	Habitual aborter || id:finngen_R12_N14_HABITABORT	Weighted mode	8	-0.0405827	0.135555	0.773342	-0.30627	0.225105	0.96023	0.736188	1.25245	0.997383
GNPTG++GNPTG_NA_GNPTG	Habitual aborter || id:finngen_R12_N14_HABITABORT	Inverse variance weighted	4	0.137815	0.188741	0.465279	-0.232117	0.507747	1.14776	0.792853	1.66154	0.997793
GNPTG++GNPTG_NA_GNPTG	Habitual aborter || id:finngen_R12_N14_HABITABORT	MR Egger	4	0.317821	0.37958	0.490539	-0.426157	1.0618	1.37413	0.653014	2.89157	0.999203
GNPTG++GNPTG_NA_GNPTG	Habitual aborter || id:finngen_R12_N14_HABITABORT	Weighted median	4	0.116805	0.19013	0.538988	-0.255849	0.489459	1.1239	0.774259	1.63143	0.995209
GNPTG++GNPTG_NA_GNPTG	Habitual aborter || id:finngen_R12_N14_HABITABORT	Weighted mode	4	0.161616	0.188184	0.453586	-0.207225	0.530458	1.17541	0.812837	1.69971	0.997383
GNRH2++GON2_NA_GON2	Habitual aborter || id:finngen_R12_N14_HABITABORT	Inverse variance weighted	2	-0.477897	0.295838	0.106223	-1.05774	0.101945	0.620086	0.34724	1.10732	0.997793
SYK++KSYK_NA_KSYK	Habitual aborter || id:finngen_R12_N14_HABITABORT	Wald ratio	1	0.265709	0.677544	0.694936	-1.06228	1.59369	1.30436	0.345668	4.9219	0.964366
SERPINB1++Serpin_B1	Habitual aborter || id:finngen_R12_N14_HABITABORT	Wald ratio	1	-0.368061	0.640523	0.565545	-1.62349	0.887364	0.692075	0.19721	2.42872	0.939185
CSGALNACT2++CGAT2_NA_CGAT2	Habitual aborter || id:finngen_R12_N14_HABITABORT	Wald ratio	1	-0.368576	0.475445	0.438208	-1.30045	0.563297	0.691719	0.27241	1.75645	0.939185
SERPINH1++Collagen_binding_protein	Habitual aborter || id:finngen_R12_N14_HABITABORT	Inverse variance weighted	2	-0.349991	0.376088	0.352056	-1.08712	0.387142	0.704695	0.337185	1.47277	0.997793
KLRB1++KLRB1_NA_KLRB1	Habitual aborter || id:finngen_R12_N14_HABITABORT	Inverse variance weighted	2	-1.04824	1.1618	0.366919	-3.32537	1.22888	0.350552	0.0359592	3.4174	0.997793
HABP4++HABP4_NA_HABP4	Habitual aborter || id:finngen_R12_N14_HABITABORT	Inverse variance weighted	2	0.018274	0.947994	0.984621	-1.83979	1.87634	1.01844	0.15885	6.52957	0.997793
SMPD1++ASM_NA_ASM	Habitual aborter || id:finngen_R12_N14_HABITABORT	Inverse variance weighted	5	0.0701626	0.199789	0.725451	-0.321424	0.46175	1.07268	0.725115	1.58685	0.997793
SMPD1++ASM_NA_ASM	Habitual aborter || id:finngen_R12_N14_HABITABORT	MR Egger	5	0.458487	0.399956	0.334799	-0.325427	1.2424	1.58168	0.722219	3.46392	0.999203
SMPD1++ASM_NA_ASM	Habitual aborter || id:finngen_R12_N14_HABITABORT	Weighted median	5	0.0890614	0.152119	0.55823	-0.209092	0.387214	1.09315	0.811321	1.47287	0.995209
SMPD1++ASM_NA_ASM	Habitual aborter || id:finngen_R12_N14_HABITABORT	Weighted mode	5	0.109044	0.166438	0.54813	-0.217175	0.435262	1.11521	0.804789	1.54537	0.997383
B4GALT6++B4GT6_NA_B4GT6	Habitual aborter || id:finngen_R12_N14_HABITABORT	Inverse variance weighted	3	-0.0997957	0.13855	0.47135	-0.371354	0.171763	0.905022	0.689799	1.1874	0.997793
B4GALT6++B4GT6_NA_B4GT6	Habitual aborter || id:finngen_R12_N14_HABITABORT	MR Egger	3	-0.0820636	0.169449	0.71288	-0.414183	0.250056	0.921213	0.66088	1.2841	0.999203
B4GALT6++B4GT6_NA_B4GT6	Habitual aborter || id:finngen_R12_N14_HABITABORT	Weighted median	3	-0.0999519	0.146322	0.494546	-0.386742	0.186839	0.904881	0.679266	1.20543	0.995209
B4GALT6++B4GT6_NA_B4GT6	Habitual aborter || id:finngen_R12_N14_HABITABORT	Weighted mode	3	-0.121916	0.158459	0.522108	-0.432497	0.188664	0.885223	0.648887	1.20764	0.997383
HHIP++HHIP_NA_HHIP	Habitual aborter || id:finngen_R12_N14_HABITABORT	Inverse variance weighted	2	0.357164	0.372885	0.338144	-0.37369	1.08802	1.42927	0.68819	2.96838	0.997793
A4GNT++A4GCT_NA_A4GCT	Habitual aborter || id:finngen_R12_N14_HABITABORT	Wald ratio	1	0.0570467	0.80229	0.943314	-1.51544	1.62954	1.05871	0.219711	5.10151	0.994886
OSMR++OSMR_NA_OSMR	Habitual aborter || id:finngen_R12_N14_HABITABORT	Wald ratio	1	0.892537	0.450914	0.0477715	0.00874578	1.77633	2.44131	1.00878	5.90812	0.915894
STX8++STX8_NA_STX8	Habitual aborter || id:finngen_R12_N14_HABITABORT	Wald ratio	1	-0.443256	0.895254	0.620518	-2.19795	1.31144	0.641943	0.11103	3.71152	0.948897
NTM++NTRI_NA_NTRI	Habitual aborter || id:finngen_R12_N14_HABITABORT	Inverse variance weighted	6	0.0681411	0.116029	0.557018	-0.159276	0.295558	1.07052	0.852761	1.34388	0.997793
NTM++NTRI_NA_NTRI	Habitual aborter || id:finngen_R12_N14_HABITABORT	MR Egger	6	0.0991021	0.245028	0.706573	-0.381152	0.579357	1.10418	0.683074	1.78489	0.999203
NTM++NTRI_NA_NTRI	Habitual aborter || id:finngen_R12_N14_HABITABORT	Weighted median	6	0.086485	0.118683	0.466181	-0.146133	0.319103	1.09034	0.864043	1.37589	0.995209
NTM++NTRI_NA_NTRI	Habitual aborter || id:finngen_R12_N14_HABITABORT	Weighted mode	6	0.0815802	0.136682	0.576596	-0.186316	0.349477	1.085	0.830011	1.41833	0.997383
GALNT13++GLT13_NA_GLT13	Habitual aborter || id:finngen_R12_N14_HABITABORT	Wald ratio	1	0.268659	1.12015	0.810453	-1.92683	2.46415	1.30821	0.145609	11.7535	0.968865
PLA2R1++PLA2R_NA_PLA2R	Habitual aborter || id:finngen_R12_N14_HABITABORT	Inverse variance weighted	12	0.0211271	0.0864854	0.80701	-0.148384	0.190638	1.02135	0.8621	1.21002	0.997793
PLA2R1++PLA2R_NA_PLA2R	Habitual aborter || id:finngen_R12_N14_HABITABORT	MR Egger	12	0.0906549	0.407022	0.828231	-0.707109	0.888419	1.09489	0.493068	2.43128	0.999203
PLA2R1++PLA2R_NA_PLA2R	Habitual aborter || id:finngen_R12_N14_HABITABORT	Weighted median	12	0.00753396	0.111573	0.946164	-0.21115	0.226217	1.00756	0.809653	1.25385	0.995209
PLA2R1++PLA2R_NA_PLA2R	Habitual aborter || id:finngen_R12_N14_HABITABORT	Weighted mode	12	0.0215352	0.119204	0.859921	-0.212105	0.255175	1.02177	0.80888	1.29069	0.997383
CYB5D2++NEUFC_NA_NEUFC	Habitual aborter || id:finngen_R12_N14_HABITABORT	Inverse variance weighted	2	0.307139	0.221317	0.165204	-0.126642	0.74092	1.35953	0.881049	2.09786	0.997793
PLD3++PLD3_NA_PLD3	Habitual aborter || id:finngen_R12_N14_HABITABORT	Wald ratio	1	0.539283	1.16351	0.643008	-1.74119	2.81976	1.71478	0.175311	16.7728	0.957339
SPINK7++ISK7_NA_ISK7	Habitual aborter || id:finngen_R12_N14_HABITABORT	Wald ratio	1	-0.414944	0.42312	0.326752	-1.24426	0.414372	0.660377	0.288154	1.51342	0.939185
SVEP1++SVEP1_NA_SVEP1	Habitual aborter || id:finngen_R12_N14_HABITABORT	Inverse variance weighted	6	-0.124475	0.136841	0.363016	-0.392683	0.143733	0.88296	0.675243	1.15458	0.997793
SVEP1++SVEP1_NA_SVEP1	Habitual aborter || id:finngen_R12_N14_HABITABORT	MR Egger	6	-0.000802918	0.231121	0.997394	-0.4538	0.452194	0.999197	0.63521	1.57176	0.999203
SVEP1++SVEP1_NA_SVEP1	Habitual aborter || id:finngen_R12_N14_HABITABORT	Weighted median	6	-0.134884	0.131846	0.306288	-0.393303	0.123534	0.873817	0.674825	1.13149	0.995209
SVEP1++SVEP1_NA_SVEP1	Habitual aborter || id:finngen_R12_N14_HABITABORT	Weighted mode	6	-0.141677	0.130814	0.328233	-0.398072	0.114719	0.867902	0.671614	1.12156	0.997383
SPATA20++SPT20_NA_SPT20	Habitual aborter || id:finngen_R12_N14_HABITABORT	Inverse variance weighted	4	0.0993714	0.159546	0.533391	-0.213339	0.412082	1.10448	0.807882	1.50996	0.997793
SPATA20++SPT20_NA_SPT20	Habitual aborter || id:finngen_R12_N14_HABITABORT	MR Egger	4	0.0654287	0.474155	0.902888	-0.863916	0.994773	1.06762	0.421508	2.70411	0.999203
SPATA20++SPT20_NA_SPT20	Habitual aborter || id:finngen_R12_N14_HABITABORT	Weighted median	4	0.101739	0.1572	0.517506	-0.206373	0.409851	1.10709	0.81353	1.50659	0.995209
SPATA20++SPT20_NA_SPT20	Habitual aborter || id:finngen_R12_N14_HABITABORT	Weighted mode	4	0.0989174	0.168077	0.597554	-0.230513	0.428348	1.10398	0.794126	1.53472	0.997383
TRIO++TRIO_NA_TRIO	Habitual aborter || id:finngen_R12_N14_HABITABORT	Wald ratio	1	0.913417	1.1625	0.432023	-1.36509	3.19192	2.49283	0.255359	24.3351	0.939185
MTRF1L++RF1ML_NA_RF1ML	Habitual aborter || id:finngen_R12_N14_HABITABORT	Wald ratio	1	0.192342	0.324495	0.553354	-0.443669	0.828353	1.21208	0.641678	2.28954	0.939185
KIAA1549L++K154L_NA_K154L	Habitual aborter || id:finngen_R12_N14_HABITABORT	Inverse variance weighted	7	-0.0401142	0.194992	0.837008	-0.422298	0.34207	0.96068	0.655539	1.40786	0.997793
KIAA1549L++K154L_NA_K154L	Habitual aborter || id:finngen_R12_N14_HABITABORT	MR Egger	7	-0.502904	0.374937	0.237521	-1.23778	0.231971	0.604772	0.290027	1.26108	0.999203
KIAA1549L++K154L_NA_K154L	Habitual aborter || id:finngen_R12_N14_HABITABORT	Weighted median	7	-0.0888588	0.160009	0.578664	-0.402476	0.224758	0.914975	0.668663	1.25202	0.995209
KIAA1549L++K154L_NA_K154L	Habitual aborter || id:finngen_R12_N14_HABITABORT	Weighted mode	7	-0.11283	0.15284	0.488238	-0.412397	0.186737	0.893303	0.662062	1.20531	0.997383
KRT5++K2C5_NA_K2C5	Habitual aborter || id:finngen_R12_N14_HABITABORT	Inverse variance weighted	2	0.328618	0.356295	0.356361	-0.369719	1.02696	1.38905	0.690928	2.79255	0.997793
SVEP1++SVEP1_NA_SVEP1	Habitual aborter || id:finngen_R12_N14_HABITABORT	Inverse variance weighted	7	-0.128708	0.127293	0.311959	-0.378202	0.120785	0.87923	0.685092	1.12838	0.997793
SVEP1++SVEP1_NA_SVEP1	Habitual aborter || id:finngen_R12_N14_HABITABORT	MR Egger	7	-0.0380837	0.222766	0.870959	-0.474704	0.398537	0.962632	0.622069	1.48964	0.999203
SVEP1++SVEP1_NA_SVEP1	Habitual aborter || id:finngen_R12_N14_HABITABORT	Weighted median	7	-0.139911	0.129983	0.281757	-0.394677	0.114855	0.869436	0.673898	1.12171	0.995209
SVEP1++SVEP1_NA_SVEP1	Habitual aborter || id:finngen_R12_N14_HABITABORT	Weighted mode	7	-0.156143	0.124744	0.257264	-0.400642	0.0883558	0.855437	0.66989	1.09238	0.997383
CLEC12A++CL12A_NA_CL12A	Habitual aborter || id:finngen_R12_N14_HABITABORT	Inverse variance weighted	5	0.109717	0.140828	0.435928	-0.166306	0.38574	1.11596	0.846787	1.4707	0.997793
CLEC12A++CL12A_NA_CL12A	Habitual aborter || id:finngen_R12_N14_HABITABORT	MR Egger	5	0.966274	0.537724	0.170196	-0.0876652	2.02021	2.62813	0.916068	7.53993	0.999203
CLEC12A++CL12A_NA_CL12A	Habitual aborter || id:finngen_R12_N14_HABITABORT	Weighted median	5	0.183552	0.154693	0.235402	-0.119646	0.48675	1.20148	0.887235	1.62702	0.995209
CLEC12A++CL12A_NA_CL12A	Habitual aborter || id:finngen_R12_N14_HABITABORT	Weighted mode	5	0.179149	0.148939	0.295368	-0.112772	0.471069	1.1962	0.893354	1.60171	0.997383
COL6A3++Collagen_alpha_3_VI	Habitual aborter || id:finngen_R12_N14_HABITABORT	Inverse variance weighted	2	-0.81398	0.656602	0.215091	-2.10092	0.472959	0.443091	0.122344	1.60473	0.997793
TBCE++TBCE_NA_TBCE	Habitual aborter || id:finngen_R12_N14_HABITABORT	Inverse variance weighted	2	-0.229718	0.447805	0.607961	-1.10742	0.647981	0.794758	0.330412	1.91168	0.997793
DNAJB9++DNJB9_NA_DNJB9	Habitual aborter || id:finngen_R12_N14_HABITABORT	Wald ratio	1	-2.57292	1.47042	0.080155	-5.45494	0.3091	0.0763123	0.00427512	1.3622	0.939185
PCOLCE++PCOC1_NA_PCOC1	Habitual aborter || id:finngen_R12_N14_HABITABORT	Inverse variance weighted	2	0.230274	0.302928	0.447159	-0.363465	0.824012	1.25894	0.695263	2.27963	0.997793
ASL++ARLY_NA_ARLY	Habitual aborter || id:finngen_R12_N14_HABITABORT	Inverse variance weighted	2	0.386988	0.657962	0.556423	-0.902617	1.67659	1.47254	0.405507	5.34731	0.997793
ALDH1A1++Retinal_dehydrogenase_1	Habitual aborter || id:finngen_R12_N14_HABITABORT	Wald ratio	1	-0.729685	0.574383	0.203949	-1.85547	0.396105	0.482061	0.156379	1.48603	0.939185
SELPLG++SELPL_NA_SELPL	Habitual aborter || id:finngen_R12_N14_HABITABORT	Wald ratio	1	0.0855296	0.210607	0.684662	-0.32726	0.498319	1.08929	0.720896	1.64595	0.964366
GSTT2B++GSTT2_NA_GSTT2	Habitual aborter || id:finngen_R12_N14_HABITABORT	Inverse variance weighted	2	-0.586028	0.742047	0.429676	-2.04044	0.868384	0.556533	0.129971	2.38306	0.997793
ATF6++ATF6A_NA_ATF6A	Habitual aborter || id:finngen_R12_N14_HABITABORT	Wald ratio	1	0.529688	1.0186	0.603052	-1.46677	2.52614	1.6984	0.23067	12.5051	0.94509
COL11A2++COL11A2_NA_COL11A2	Habitual aborter || id:finngen_R12_N14_HABITABORT	Inverse variance weighted	4	0.345559	0.269825	0.200307	-0.183299	0.874417	1.41278	0.83252	2.39748	0.997793
COL11A2++COL11A2_NA_COL11A2	Habitual aborter || id:finngen_R12_N14_HABITABORT	MR Egger	4	0.630515	0.821403	0.52296	-0.979435	2.24047	1.87858	0.375523	9.39771	0.999203
COL11A2++COL11A2_NA_COL11A2	Habitual aborter || id:finngen_R12_N14_HABITABORT	Weighted median	4	0.392122	0.288416	0.173966	-0.173173	0.957416	1.48012	0.840992	2.60496	0.995209
COL11A2++COL11A2_NA_COL11A2	Habitual aborter || id:finngen_R12_N14_HABITABORT	Weighted mode	4	0.652741	0.354782	0.163064	-0.0426316	1.34811	1.9208	0.958264	3.85016	0.997383
CYB5A++Cytochrome_b5	Habitual aborter || id:finngen_R12_N14_HABITABORT	Wald ratio	1	-0.397271	0.588378	0.49955	-1.55049	0.755949	0.672152	0.212144	2.12963	0.939185
NT5C2++5NTC_NA_5NTC	Habitual aborter || id:finngen_R12_N14_HABITABORT	Inverse variance weighted	2	-0.881859	0.423323	0.0372346	-1.71157	-0.0521457	0.414013	0.180582	0.949191	0.997793
TNR++TENR_NA_TENR	Habitual aborter || id:finngen_R12_N14_HABITABORT	Wald ratio	1	-0.16917	0.381529	0.657477	-0.916967	0.578628	0.844366	0.39973	1.78359	0.964366
ARHGAP25++RHG25_NA_RHG25	Habitual aborter || id:finngen_R12_N14_HABITABORT	Wald ratio	1	-0.0735979	0.332914	0.825036	-0.726109	0.578913	0.929045	0.483788	1.7841	0.970998
TALDO1++Transaldolase_NA_Transaldolase	Habitual aborter || id:finngen_R12_N14_HABITABORT	Inverse variance weighted	3	-0.549322	0.584731	0.347503	-1.69539	0.59675	0.577341	0.183527	1.81621	0.997793
TALDO1++Transaldolase_NA_Transaldolase	Habitual aborter || id:finngen_R12_N14_HABITABORT	MR Egger	3	-2.42503	1.92199	0.426656	-6.19214	1.34207	0.0884752	0.00204545	3.82696	0.999203
TALDO1++Transaldolase_NA_Transaldolase	Habitual aborter || id:finngen_R12_N14_HABITABORT	Weighted median	3	-0.579499	0.660035	0.379954	-1.87317	0.714171	0.560179	0.153636	2.04249	0.995209
TALDO1++Transaldolase_NA_Transaldolase	Habitual aborter || id:finngen_R12_N14_HABITABORT	Weighted mode	3	-0.750251	0.863217	0.476406	-2.44216	0.941655	0.472248	0.086973	2.56422	0.997383
NHEJ1++NHEJ1_NA_NHEJ1	Habitual aborter || id:finngen_R12_N14_HABITABORT	Inverse variance weighted	3	-0.0193056	0.736994	0.979102	-1.46381	1.4252	0.98088	0.231352	4.1587	0.997793
NHEJ1++NHEJ1_NA_NHEJ1	Habitual aborter || id:finngen_R12_N14_HABITABORT	MR Egger	3	-2.81393	10.4958	0.833243	-23.3857	17.7578	0.059969	6.97797e-11	5.15376e+07	0.999203
NHEJ1++NHEJ1_NA_NHEJ1	Habitual aborter || id:finngen_R12_N14_HABITABORT	Weighted median	3	-0.283686	0.790845	0.71981	-1.83374	1.26637	0.753003	0.159814	3.54795	0.995209
NHEJ1++NHEJ1_NA_NHEJ1	Habitual aborter || id:finngen_R12_N14_HABITABORT	Weighted mode	3	-0.403309	0.884013	0.692981	-2.13597	1.32936	0.668106	0.118129	3.77861	0.997383
RRM1++RRM1_NA_RRM1	Habitual aborter || id:finngen_R12_N14_HABITABORT	Wald ratio	1	0.170558	0.916442	0.852359	-1.62567	1.96678	1.18597	0.19678	7.14765	0.9731
ADH5++ADHX_NA_ADHX	Habitual aborter || id:finngen_R12_N14_HABITABORT	Inverse variance weighted	3	0.0441229	0.406567	0.913579	-0.752748	0.840994	1.04511	0.47107	2.31867	0.997793
ADH5++ADHX_NA_ADHX	Habitual aborter || id:finngen_R12_N14_HABITABORT	MR Egger	3	0.357778	1.13006	0.804803	-1.85715	2.57271	1.43015	0.156117	13.1012	0.999203
ADH5++ADHX_NA_ADHX	Habitual aborter || id:finngen_R12_N14_HABITABORT	Weighted median	3	0.131035	0.36258	0.717803	-0.579622	0.841693	1.14001	0.56011	2.32029	0.995209
ADH5++ADHX_NA_ADHX	Habitual aborter || id:finngen_R12_N14_HABITABORT	Weighted mode	3	0.141861	0.342304	0.71878	-0.529055	0.812777	1.15242	0.589161	2.25416	0.997383
ADH7++ADH7_NA_ADH7	Habitual aborter || id:finngen_R12_N14_HABITABORT	Inverse variance weighted	4	-0.121497	0.163694	0.457956	-0.442337	0.199344	0.885594	0.642533	1.2206	0.997793
ADH7++ADH7_NA_ADH7	Habitual aborter || id:finngen_R12_N14_HABITABORT	MR Egger	4	-0.200273	0.233748	0.481836	-0.65842	0.257874	0.818508	0.517669	1.29418	0.999203
ADH7++ADH7_NA_ADH7	Habitual aborter || id:finngen_R12_N14_HABITABORT	Weighted median	4	-0.139952	0.165863	0.398791	-0.465043	0.185139	0.8694	0.628108	1.20339	0.995209
ADH7++ADH7_NA_ADH7	Habitual aborter || id:finngen_R12_N14_HABITABORT	Weighted mode	4	-0.146704	0.172769	0.458193	-0.48533	0.191922	0.86355	0.615494	1.21158	0.997383
SYK++KSYK_NA_KSYK	Habitual aborter || id:finngen_R12_N14_HABITABORT	Wald ratio	1	-0.0143012	0.614413	0.98143	-1.21855	1.18995	0.985801	0.295658	3.28691	0.996777
ATF6B++ATF6B_NA_ATF6B	Habitual aborter || id:finngen_R12_N14_HABITABORT	Wald ratio	1	0.267518	1.22119	0.8266	-2.12601	2.66105	1.30672	0.119312	14.3113	0.970998
WFDC2++HE4_NA_HE4	Habitual aborter || id:finngen_R12_N14_HABITABORT	Wald ratio	1	0.230159	0.713664	0.747072	-1.16862	1.62894	1.2588	0.310795	5.09847	0.964366
PDLIM1++PDLI1_NA_PDLI1	Habitual aborter || id:finngen_R12_N14_HABITABORT	Wald ratio	1	-0.910372	0.752647	0.226448	-2.38556	0.564817	0.402375	0.0920374	1.75913	0.939185
PYGL++PYGL_NA_PYGL	Habitual aborter || id:finngen_R12_N14_HABITABORT	Inverse variance weighted	2	0.615815	0.439708	0.16136	-0.246012	1.47764	1.85117	0.781913	4.3826	0.997793
ALDH3A1++Aldehyde_dehydrogenase__class_3	Habitual aborter || id:finngen_R12_N14_HABITABORT	Wald ratio	1	-0.00286403	0.417495	0.994527	-0.821154	0.815426	0.99714	0.439924	2.26014	0.997981
DYNLL2++DYL2_NA_DYL2	Habitual aborter || id:finngen_R12_N14_HABITABORT	Wald ratio	1	0.0596917	0.972421	0.951053	-1.84625	1.96564	1.06151	0.157827	7.13946	0.994886
APOL1++Apo_L1	Habitual aborter || id:finngen_R12_N14_HABITABORT	Inverse variance weighted	4	-0.127483	0.217223	0.557286	-0.553241	0.298274	0.880308	0.575083	1.34753	0.997793
APOL1++Apo_L1	Habitual aborter || id:finngen_R12_N14_HABITABORT	MR Egger	4	-0.279878	0.390831	0.548248	-1.04591	0.486151	0.755876	0.351373	1.62605	0.999203
APOL1++Apo_L1	Habitual aborter || id:finngen_R12_N14_HABITABORT	Weighted median	4	-0.143538	0.153629	0.35014	-0.444651	0.157574	0.866288	0.641048	1.17067	0.995209
APOL1++Apo_L1	Habitual aborter || id:finngen_R12_N14_HABITABORT	Weighted mode	4	-0.170459	0.157916	0.359444	-0.479973	0.139056	0.843278	0.6188	1.14919	0.997383
FABP1++FABPL_NA_FABPL	Habitual aborter || id:finngen_R12_N14_HABITABORT	Wald ratio	1	0.531356	0.459129	0.247144	-0.368536	1.43125	1.70124	0.691746	4.18392	0.939185
HMBS++HEM3_NA_HEM3	Habitual aborter || id:finngen_R12_N14_HABITABORT	Wald ratio	1	-0.399644	0.95293	0.674935	-2.26739	1.4681	0.670559	0.103583	4.34097	0.964366
FOXO3++FOXO3A_NA_FOXO3A	Habitual aborter || id:finngen_R12_N14_HABITABORT	Wald ratio	1	-0.777932	0.949153	0.41244	-2.63827	1.08241	0.459355	0.0714847	2.95178	0.939185
LIMA1++LIMA1_NA_LIMA1	Habitual aborter || id:finngen_R12_N14_HABITABORT	Wald ratio	1	1.12398	0.855857	0.189088	-0.553498	2.80146	3.07708	0.574935	16.4687	0.939185
MUSK++MUSK_NA_MUSK	Habitual aborter || id:finngen_R12_N14_HABITABORT	Wald ratio	1	0.780668	0.77489	0.313715	-0.738116	2.29945	2.18293	0.478014	9.96872	0.939185
FKBP1B++FKB1B_NA_FKB1B	Habitual aborter || id:finngen_R12_N14_HABITABORT	Inverse variance weighted	2	0.0946174	0.258621	0.714475	-0.412281	0.601515	1.09924	0.662138	1.82488	0.997793
DNAJB6++DNJB6_NA_DNJB6	Habitual aborter || id:finngen_R12_N14_HABITABORT	Wald ratio	1	-1.08956	0.995425	0.273706	-3.04059	0.861473	0.336364	0.0478064	2.36664	0.939185
DAPP1++DAPP1_NA_DAPP1	Habitual aborter || id:finngen_R12_N14_HABITABORT	Wald ratio	1	0.218209	0.963038	0.820747	-1.66934	2.10576	1.24385	0.18837	8.21337	0.968865
HSF1++HSF1_NA_HSF1	Habitual aborter || id:finngen_R12_N14_HABITABORT	Wald ratio	1	-0.565064	0.792031	0.475576	-2.11745	0.987317	0.568324	0.120339	2.68402	0.939185
TAGLN2++Transgelin_2	Habitual aborter || id:finngen_R12_N14_HABITABORT	Wald ratio	1	-0.40422	0.537453	0.451989	-1.45763	0.649187	0.667497	0.232788	1.91398	0.939185
DTX3L++DTX3L_NA_DTX3L	Habitual aborter || id:finngen_R12_N14_HABITABORT	Wald ratio	1	-0.329086	0.342929	0.337241	-1.00123	0.343056	0.719581	0.367428	1.40925	0.939185
CHST9++Carbohydrate_sulfotransferase_9	Habitual aborter || id:finngen_R12_N14_HABITABORT	Inverse variance weighted	4	-0.147745	0.266862	0.579826	-0.670795	0.375304	0.862651	0.511302	1.45543	0.997793
CHST9++Carbohydrate_sulfotransferase_9	Habitual aborter || id:finngen_R12_N14_HABITABORT	MR Egger	4	-0.67841	0.564117	0.352188	-1.78408	0.42726	0.507423	0.167951	1.53305	0.999203
CHST9++Carbohydrate_sulfotransferase_9	Habitual aborter || id:finngen_R12_N14_HABITABORT	Weighted median	4	-0.204472	0.211245	0.333077	-0.618513	0.209569	0.815078	0.538745	1.23315	0.995209
CHST9++Carbohydrate_sulfotransferase_9	Habitual aborter || id:finngen_R12_N14_HABITABORT	Weighted mode	4	-0.255848	0.223949	0.33619	-0.694787	0.183092	0.77426	0.499181	1.20092	0.997383
CLINT1++EPN4_NA_EPN4	Habitual aborter || id:finngen_R12_N14_HABITABORT	Wald ratio	1	1.33879	1.01374	0.186622	-0.64815	3.32573	3.81442	0.523012	27.8193	0.939185
AGFG1++NUPL_NA_NUPL	Habitual aborter || id:finngen_R12_N14_HABITABORT	Wald ratio	1	0.626396	0.556789	0.260582	-0.46491	1.7177	1.87086	0.628192	5.57171	0.939185
LCN1++LCN1_NA_LCN1	Habitual aborter || id:finngen_R12_N14_HABITABORT	Wald ratio	1	0.143781	0.781818	0.854087	-1.38858	1.67614	1.15463	0.249429	5.34491	0.9731
S100A2++S100A2_NA_S100A2	Habitual aborter || id:finngen_R12_N14_HABITABORT	Inverse variance weighted	2	0.0261973	0.475082	0.956025	-0.904963	0.957358	1.02654	0.404557	2.6048	0.997793
CD7++CD7_NA_CD7	Habitual aborter || id:finngen_R12_N14_HABITABORT	Inverse variance weighted	3	-0.514334	0.282456	0.0686174	-1.06795	0.0392811	0.597899	0.343713	1.04006	0.997793
CD7++CD7_NA_CD7	Habitual aborter || id:finngen_R12_N14_HABITABORT	MR Egger	3	-0.814161	0.882381	0.525585	-2.54363	0.915305	0.443011	0.0785809	2.49754	0.999203
CD7++CD7_NA_CD7	Habitual aborter || id:finngen_R12_N14_HABITABORT	Weighted median	3	-0.530557	0.286842	0.0643638	-1.09277	0.0316526	0.588277	0.335288	1.03216	0.995209
CD7++CD7_NA_CD7	Habitual aborter || id:finngen_R12_N14_HABITABORT	Weighted mode	3	-0.543455	0.292646	0.204429	-1.11704	0.0301303	0.580738	0.327247	1.03059	0.997383
CBL++CBL_NA_CBL	Habitual aborter || id:finngen_R12_N14_HABITABORT	Wald ratio	1	0.646617	0.615271	0.293284	-0.559315	1.85255	1.90907	0.5716	6.37605	0.939185
RPS6KA1++KS6A1_NA_KS6A1	Habitual aborter || id:finngen_R12_N14_HABITABORT	Wald ratio	1	1.12529	0.525913	0.0323794	0.094504	2.15608	3.08112	1.09911	8.63724	0.750123
RPIA++RPIA_NA_RPIA	Habitual aborter || id:finngen_R12_N14_HABITABORT	Wald ratio	1	-0.217887	0.416555	0.600926	-1.03433	0.59856	0.804216	0.355463	1.8195	0.94509
SHMT1++cSHMT_NA_cSHMT	Habitual aborter || id:finngen_R12_N14_HABITABORT	Inverse variance weighted	6	-0.170251	0.150911	0.259253	-0.466037	0.125534	0.843453	0.627484	1.13375	0.997793
SHMT1++cSHMT_NA_cSHMT	Habitual aborter || id:finngen_R12_N14_HABITABORT	MR Egger	6	-0.239145	0.587317	0.704722	-1.39029	0.911997	0.7873	0.249004	2.48929	0.999203
SHMT1++cSHMT_NA_cSHMT	Habitual aborter || id:finngen_R12_N14_HABITABORT	Weighted median	6	-0.0673808	0.129269	0.602197	-0.320748	0.185987	0.934839	0.725606	1.20441	0.995209
SHMT1++cSHMT_NA_cSHMT	Habitual aborter || id:finngen_R12_N14_HABITABORT	Weighted mode	6	-0.116217	0.127348	0.403314	-0.365819	0.133385	0.890282	0.693628	1.14269	0.997383
EGFLAM++EGFLA_NA_EGFLA	Habitual aborter || id:finngen_R12_N14_HABITABORT	Inverse variance weighted	3	-0.344334	0.205654	0.094065	-0.747416	0.0587485	0.708692	0.473589	1.06051	0.997793
EGFLAM++EGFLA_NA_EGFLA	Habitual aborter || id:finngen_R12_N14_HABITABORT	MR Egger	3	-0.443247	0.37671	0.448453	-1.1816	0.295104	0.641949	0.306788	1.34327	0.999203
EGFLAM++EGFLA_NA_EGFLA	Habitual aborter || id:finngen_R12_N14_HABITABORT	Weighted median	3	-0.3754	0.220211	0.0882455	-0.807014	0.0562141	0.687014	0.446188	1.05782	0.995209
EGFLAM++EGFLA_NA_EGFLA	Habitual aborter || id:finngen_R12_N14_HABITABORT	Weighted mode	3	-0.376759	0.266748	0.293343	-0.899585	0.146067	0.686081	0.406738	1.15727	0.997383
ACAP2++CENB2_NA_CENB2	Habitual aborter || id:finngen_R12_N14_HABITABORT	Wald ratio	1	-0.276707	1.00883	0.783866	-2.25402	1.70061	0.758276	0.104976	5.47727	0.964366
CCM2++CCM2_NA_CCM2	Habitual aborter || id:finngen_R12_N14_HABITABORT	Wald ratio	1	-0.781316	0.852246	0.359262	-2.45172	0.889086	0.457803	0.0861456	2.4329	0.939185
SARS2++SYSM_NA_SYSM	Habitual aborter || id:finngen_R12_N14_HABITABORT	Wald ratio	1	-0.300166	0.488613	0.539002	-1.25785	0.657516	0.740695	0.284265	1.92999	0.939185
SRI++Sorcin_NA_Sorcin	Habitual aborter || id:finngen_R12_N14_HABITABORT	Wald ratio	1	0.538642	0.530336	0.30979	-0.500816	1.5781	1.71368	0.606036	4.84574	0.939185
SNAP29++SNP29_NA_SNP29	Habitual aborter || id:finngen_R12_N14_HABITABORT	Wald ratio	1	0.0866919	0.697538	0.901091	-1.28048	1.45387	1.09056	0.277903	4.27963	0.977714
RRAS2++RRAS2_NA_RRAS2	Habitual aborter || id:finngen_R12_N14_HABITABORT	Wald ratio	1	-0.0506544	0.118059	0.66788	-0.28205	0.180741	0.950607	0.754236	1.19811	0.964366
CRYGD++CRGD_NA_CRGD	Habitual aborter || id:finngen_R12_N14_HABITABORT	Wald ratio	1	0.441603	0.460623	0.337706	-0.461219	1.34442	1.5552	0.630515	3.83598	0.939185
CDKN2D++p19_INK4d	Habitual aborter || id:finngen_R12_N14_HABITABORT	Wald ratio	1	0.805405	0.65036	0.215568	-0.4693	2.08011	2.2376	0.62544	8.00536	0.939185
TAPBP++TPSN_NA_TPSN	Habitual aborter || id:finngen_R12_N14_HABITABORT	Inverse variance weighted	2	-0.418434	0.252403	0.0973574	-0.913143	0.0762756	0.658077	0.401261	1.07926	0.997793
CBR1++CBR1_NA_CBR1	Habitual aborter || id:finngen_R12_N14_HABITABORT	Inverse variance weighted	4	0.317017	0.315684	0.315271	-0.301723	0.935757	1.37303	0.739543	2.54914	0.997793
CBR1++CBR1_NA_CBR1	Habitual aborter || id:finngen_R12_N14_HABITABORT	MR Egger	4	0.787866	0.376207	0.171262	0.0505	1.52523	2.1987	1.0518	4.59621	0.999203
CBR1++CBR1_NA_CBR1	Habitual aborter || id:finngen_R12_N14_HABITABORT	Weighted median	4	0.369998	0.295433	0.210427	-0.20905	0.949045	1.44773	0.811355	2.58324	0.995209
CBR1++CBR1_NA_CBR1	Habitual aborter || id:finngen_R12_N14_HABITABORT	Weighted mode	4	0.475287	0.299365	0.210566	-0.111468	1.06204	1.60848	0.89452	2.89227	0.997383
PDLIM4++PDLI4_NA_PDLI4	Habitual aborter || id:finngen_R12_N14_HABITABORT	Wald ratio	1	0.287837	0.350233	0.411167	-0.398621	0.974294	1.33354	0.671245	2.6493	0.939185
DARS2++SYDM_NA_SYDM	Habitual aborter || id:finngen_R12_N14_HABITABORT	Wald ratio	1	0.0300739	0.622162	0.961447	-1.18936	1.24951	1.03053	0.304415	3.48864	0.994886
HIBCH++HIBCH_NA_HIBCH	Habitual aborter || id:finngen_R12_N14_HABITABORT	Inverse variance weighted (multiplicative random effects)	5	-0.038621	0.240914	0.872636	-0.510812	0.43357	0.962115	0.600008	1.54276	0.997793
HIBCH++HIBCH_NA_HIBCH	Habitual aborter || id:finngen_R12_N14_HABITABORT	MR Egger	5	-0.451893	0.493904	0.42769	-1.41995	0.51616	0.636422	0.241727	1.67558	0.999203
HIBCH++HIBCH_NA_HIBCH	Habitual aborter || id:finngen_R12_N14_HABITABORT	Weighted median	5	-0.0548923	0.157375	0.72724	-0.363347	0.253562	0.946587	0.695345	1.28861	0.995209
HIBCH++HIBCH_NA_HIBCH	Habitual aborter || id:finngen_R12_N14_HABITABORT	Weighted mode	5	-0.0506383	0.167662	0.777685	-0.379256	0.27798	0.950622	0.68437	1.32046	0.997383
CCDC50++CCD50_NA_CCD50	Habitual aborter || id:finngen_R12_N14_HABITABORT	Wald ratio	1	-0.209556	0.998355	0.833744	-2.16633	1.74722	0.810944	0.114597	5.73863	0.9731
STAMBPL1++STALP_NA_STALP	Habitual aborter || id:finngen_R12_N14_HABITABORT	Inverse variance weighted	2	0.385741	0.422032	0.360712	-0.441441	1.21292	1.4707	0.643109	3.3633	0.997793
MAX++MAX_NA_MAX	Habitual aborter || id:finngen_R12_N14_HABITABORT	Wald ratio	1	-0.15451	0.285093	0.587843	-0.713291	0.404271	0.856835	0.490029	1.49821	0.941904
ALOX15B++LX15B_NA_LX15B	Habitual aborter || id:finngen_R12_N14_HABITABORT	Wald ratio	1	-0.206327	0.744957	0.781807	-1.66644	1.25379	0.813567	0.188918	3.50359	0.964366
THYN1++THYN1_NA_THYN1	Habitual aborter || id:finngen_R12_N14_HABITABORT	Wald ratio	1	-0.811577	1.08462	0.454302	-2.93743	1.31427	0.444157	0.0530019	3.72204	0.939185
LYPLAL1++LYPL1_NA_LYPL1	Habitual aborter || id:finngen_R12_N14_HABITABORT	Wald ratio	1	-0.467387	0.551579	0.396794	-1.54848	0.613709	0.626638	0.21257	1.84727	0.939185
PELO++PELO_NA_PELO	Habitual aborter || id:finngen_R12_N14_HABITABORT	Wald ratio	1	0.651328	1.25308	0.603216	-1.80471	3.10737	1.91809	0.164522	22.3621	0.94509
CACYBP++CYBP_NA_CYBP	Habitual aborter || id:finngen_R12_N14_HABITABORT	Wald ratio	1	0.142051	0.408674	0.728148	-0.65895	0.943053	1.15264	0.517394	2.56781	0.964366
ULK3++ULK3_NA_ULK3	Habitual aborter || id:finngen_R12_N14_HABITABORT	Wald ratio	1	0.002217	0.618097	0.997138	-1.20925	1.21369	1.00222	0.29842	3.36587	0.997981
MPG++3MG_NA_3MG	Habitual aborter || id:finngen_R12_N14_HABITABORT	Wald ratio	1	-0.729317	0.528292	0.167427	-1.76477	0.306135	0.482238	0.171226	1.35817	0.939185
ANKRD27++ANR27_NA_ANR27	Habitual aborter || id:finngen_R12_N14_HABITABORT	Wald ratio	1	1.18186	0.965498	0.220918	-0.71052	3.07423	3.26042	0.491389	21.6333	0.939185
ADI1++MTND_NA_MTND	Habitual aborter || id:finngen_R12_N14_HABITABORT	Wald ratio	1	0.537955	0.540938	0.319986	-0.522283	1.59819	1.7125	0.593165	4.94409	0.939185
PLEKHA1++PKHA1_NA_PKHA1	Habitual aborter || id:finngen_R12_N14_HABITABORT	Inverse variance weighted	4	-0.138375	0.170775	0.417782	-0.473094	0.196345	0.870772	0.623071	1.21695	0.997793
PLEKHA1++PKHA1_NA_PKHA1	Habitual aborter || id:finngen_R12_N14_HABITABORT	MR Egger	4	-0.0974087	0.288302	0.767629	-0.662481	0.467664	0.907185	0.51557	1.59626	0.999203
PLEKHA1++PKHA1_NA_PKHA1	Habitual aborter || id:finngen_R12_N14_HABITABORT	Weighted median	4	-0.122142	0.17387	0.482374	-0.462927	0.218643	0.885023	0.629439	1.24439	0.995209
PLEKHA1++PKHA1_NA_PKHA1	Habitual aborter || id:finngen_R12_N14_HABITABORT	Weighted mode	4	-0.1198	0.189701	0.572539	-0.491614	0.252014	0.887098	0.611639	1.28661	0.997383
MAPRE1++MARE1_NA_MARE1	Habitual aborter || id:finngen_R12_N14_HABITABORT	Wald ratio	1	0.639218	0.859465	0.457034	-1.04533	2.32377	1.895	0.351575	10.2141	0.939185
CLIC5++CLIC5_NA_CLIC5	Habitual aborter || id:finngen_R12_N14_HABITABORT	Inverse variance weighted	6	0.431764	0.211196	0.0409164	0.01782	0.845708	1.53997	1.01798	2.32963	0.997793
CLIC5++CLIC5_NA_CLIC5	Habitual aborter || id:finngen_R12_N14_HABITABORT	MR Egger	6	0.613856	0.284454	0.0971049	0.056326	1.17139	1.84754	1.05794	3.22646	0.999203
CLIC5++CLIC5_NA_CLIC5	Habitual aborter || id:finngen_R12_N14_HABITABORT	Weighted median	6	0.473413	0.233351	0.0424825	0.0160458	0.930781	1.60546	1.01618	2.53649	0.995209
CLIC5++CLIC5_NA_CLIC5	Habitual aborter || id:finngen_R12_N14_HABITABORT	Weighted mode	6	0.478092	0.255026	0.119693	-0.0217602	0.977944	1.61299	0.978475	2.65898	0.997383
GLRX2++GLRX2_NA_GLRX2	Habitual aborter || id:finngen_R12_N14_HABITABORT	Inverse variance weighted	3	-0.390408	0.351239	0.266346	-1.07884	0.298021	0.676781	0.339991	1.34719	0.997793
GLRX2++GLRX2_NA_GLRX2	Habitual aborter || id:finngen_R12_N14_HABITABORT	MR Egger	3	-0.340585	0.500168	0.619416	-1.32091	0.639745	0.711354	0.266891	1.896	0.999203
GLRX2++GLRX2_NA_GLRX2	Habitual aborter || id:finngen_R12_N14_HABITABORT	Weighted median	3	-0.374801	0.361451	0.299766	-1.08324	0.333642	0.687426	0.338496	1.39604	0.995209
GLRX2++GLRX2_NA_GLRX2	Habitual aborter || id:finngen_R12_N14_HABITABORT	Weighted mode	3	-0.372901	0.366813	0.416314	-1.09186	0.346052	0.688733	0.335593	1.41348	0.997383
GABARAPL2++GBRL2_NA_GBRL2	Habitual aborter || id:finngen_R12_N14_HABITABORT	Wald ratio	1	-0.328466	0.57022	0.564592	-1.4461	0.789164	0.720027	0.235488	2.20156	0.939185
PDCD5++TFAR19_NA_TFAR19	Habitual aborter || id:finngen_R12_N14_HABITABORT	Inverse variance weighted	4	-0.0244697	0.215681	0.909671	-0.447204	0.398265	0.975827	0.639413	1.48924	0.997793
PDCD5++TFAR19_NA_TFAR19	Habitual aborter || id:finngen_R12_N14_HABITABORT	MR Egger	4	-0.0245599	0.890761	0.980507	-1.77045	1.72133	0.975739	0.170256	5.59197	0.999203
PDCD5++TFAR19_NA_TFAR19	Habitual aborter || id:finngen_R12_N14_HABITABORT	Weighted median	4	-0.057416	0.170275	0.735969	-0.391155	0.276323	0.944201	0.676276	1.31827	0.995209
PDCD5++TFAR19_NA_TFAR19	Habitual aborter || id:finngen_R12_N14_HABITABORT	Weighted mode	4	-0.0341449	0.176078	0.858627	-0.379258	0.310969	0.966431	0.684369	1.36475	0.997383
RAD23B++RD23B_NA_RD23B	Habitual aborter || id:finngen_R12_N14_HABITABORT	Wald ratio	1	0.726481	1.07071	0.49745	-1.3721	2.82506	2.06779	0.253573	16.862	0.939185
HPGDS++PTGD2_NA_PTGD2	Habitual aborter || id:finngen_R12_N14_HABITABORT	Inverse variance weighted	9	0.026406	0.084998	0.756054	-0.14019	0.193002	1.02676	0.869193	1.21289	0.997793
HPGDS++PTGD2_NA_PTGD2	Habitual aborter || id:finngen_R12_N14_HABITABORT	MR Egger	9	0.065396	0.133667	0.639625	-0.196592	0.327384	1.06758	0.821526	1.38733	0.999203
HPGDS++PTGD2_NA_PTGD2	Habitual aborter || id:finngen_R12_N14_HABITABORT	Weighted median	9	0.019536	0.0905742	0.829229	-0.15799	0.197062	1.01973	0.853859	1.21782	0.995209
HPGDS++PTGD2_NA_PTGD2	Habitual aborter || id:finngen_R12_N14_HABITABORT	Weighted mode	9	0.0283046	0.0830668	0.742071	-0.134506	0.191115	1.02871	0.874147	1.2106	0.997383
UBE2C++UBE2C_NA_UBE2C	Habitual aborter || id:finngen_R12_N14_HABITABORT	Wald ratio	1	0.456834	0.375095	0.223255	-0.278351	1.19202	1.57907	0.757031	3.29373	0.939185
UBASH3B++UBS3B_NA_UBS3B	Habitual aborter || id:finngen_R12_N14_HABITABORT	Inverse variance weighted	2	0.730082	0.406292	0.0723449	-0.0662492	1.52641	2.07525	0.935898	4.60165	0.997793
TNFAIP8++TFIP8_NA_TFIP8	Habitual aborter || id:finngen_R12_N14_HABITABORT	Inverse variance weighted	2	-0.133443	0.314947	0.671786	-0.75074	0.483854	0.875078	0.472017	1.62232	0.997793
CCT5++TCP_1_epsilon	Habitual aborter || id:finngen_R12_N14_HABITABORT	Wald ratio	1	0.686335	1.00365	0.494077	-1.28082	2.65349	1.98642	0.277809	14.2036	0.939185
ARL3++ARL3_NA_ARL3	Habitual aborter || id:finngen_R12_N14_HABITABORT	Inverse variance weighted	2	-0.645958	0.354582	0.0684935	-1.34094	0.0490223	0.52416	0.2616	1.05024	0.997793
TRIM3++TRIM3_NA_TRIM3	Habitual aborter || id:finngen_R12_N14_HABITABORT	Wald ratio	1	-0.439945	0.557488	0.43002	-1.53262	0.652731	0.644072	0.215969	1.92078	0.939185
MTHFD1++C1TC_NA_C1TC	Habitual aborter || id:finngen_R12_N14_HABITABORT	Inverse variance weighted	3	-0.577826	0.437759	0.186847	-1.43583	0.280181	0.561117	0.237917	1.32337	0.997793
MTHFD1++C1TC_NA_C1TC	Habitual aborter || id:finngen_R12_N14_HABITABORT	MR Egger	3	-5.83589	6.51974	0.535199	-18.6146	6.94279	0.00292082	8.23746e-09	1035.66	0.999203
MTHFD1++C1TC_NA_C1TC	Habitual aborter || id:finngen_R12_N14_HABITABORT	Weighted median	3	-0.538694	0.468336	0.250049	-1.45663	0.379245	0.58351	0.233019	1.46118	0.995209
MTHFD1++C1TC_NA_C1TC	Habitual aborter || id:finngen_R12_N14_HABITABORT	Weighted mode	3	-0.476712	0.513088	0.450919	-1.48236	0.52894	0.620821	0.2271	1.69713	0.997383
GCA++GRAN_NA_GRAN	Habitual aborter || id:finngen_R12_N14_HABITABORT	Inverse variance weighted	2	-0.433544	0.178437	0.015112	-0.78328	-0.0838087	0.648207	0.456905	0.919607	0.997793
PSMB1++PSB1_NA_PSB1	Habitual aborter || id:finngen_R12_N14_HABITABORT	Inverse variance weighted	2	-0.398081	0.165049	0.0158696	-0.721577	-0.0745857	0.671607	0.485985	0.928128	0.997793
NRBP1++NRBP_NA_NRBP	Habitual aborter || id:finngen_R12_N14_HABITABORT	Wald ratio	1	1.00693	1.04404	0.33482	-1.0394	3.05325	2.73718	0.353668	21.1841	0.939185
PTPN9++PTN9_NA_PTN9	Habitual aborter || id:finngen_R12_N14_HABITABORT	Wald ratio	1	1.48081	0.78553	0.0594147	-0.0588267	3.02045	4.39651	0.94287	20.5005	0.939185
TRDMT1++TRDMT_NA_TRDMT	Habitual aborter || id:finngen_R12_N14_HABITABORT	Inverse variance weighted	4	-0.161374	0.217061	0.457208	-0.586814	0.264065	0.850973	0.556096	1.30221	0.997793
TRDMT1++TRDMT_NA_TRDMT	Habitual aborter || id:finngen_R12_N14_HABITABORT	MR Egger	4	-0.229405	0.457357	0.665726	-1.12582	0.667015	0.795007	0.324385	1.94841	0.999203
TRDMT1++TRDMT_NA_TRDMT	Habitual aborter || id:finngen_R12_N14_HABITABORT	Weighted median	4	-0.160329	0.157642	0.309134	-0.469308	0.14865	0.851864	0.625435	1.16027	0.995209
TRDMT1++TRDMT_NA_TRDMT	Habitual aborter || id:finngen_R12_N14_HABITABORT	Weighted mode	4	-0.171708	0.166639	0.378613	-0.49832	0.154904	0.842225	0.607551	1.16755	0.997383
CRAT++CACP_NA_CACP	Habitual aborter || id:finngen_R12_N14_HABITABORT	Wald ratio	1	-1.06647	0.65207	0.101943	-2.34452	0.211592	0.344223	0.095893	1.23564	0.939185
INPP5B++I5P2_NA_I5P2	Habitual aborter || id:finngen_R12_N14_HABITABORT	Inverse variance weighted	2	0.0115764	0.306461	0.969867	-0.589087	0.61224	1.01164	0.554834	1.84456	0.997793
ARRB1++ARRB1_NA_ARRB1	Habitual aborter || id:finngen_R12_N14_HABITABORT	Wald ratio	1	-1.53714	0.845865	0.0691797	-3.19504	0.120752	0.214994	0.040965	1.12834	0.939185
RPE++RPE_NA_RPE	Habitual aborter || id:finngen_R12_N14_HABITABORT	Wald ratio	1	-0.13141	0.665753	0.843525	-1.43629	1.17347	0.876858	0.237809	3.23318	0.9731
KLC1++KLC1_NA_KLC1	Habitual aborter || id:finngen_R12_N14_HABITABORT	Wald ratio	1	1.03365	0.572944	0.0712149	-0.0893193	2.15662	2.81131	0.914554	8.64187	0.939185
ECH1++ECH1_NA_ECH1	Habitual aborter || id:finngen_R12_N14_HABITABORT	Inverse variance weighted	2	0.374514	0.26544	0.158269	-0.145749	0.894776	1.45428	0.864375	2.44679	0.997793
FLII++FLII_NA_FLII	Habitual aborter || id:finngen_R12_N14_HABITABORT	Wald ratio	1	0.234223	0.665618	0.724922	-1.07039	1.53883	1.26393	0.342875	4.65916	0.964366
HOMER2++HOME2_NA_HOME2	Habitual aborter || id:finngen_R12_N14_HABITABORT	Wald ratio	1	-0.108138	0.783714	0.890255	-1.64422	1.42794	0.897504	0.193164	4.17011	0.977714
MPST++THTM_NA_THTM	Habitual aborter || id:finngen_R12_N14_HABITABORT	Inverse variance weighted	2	-0.930742	0.550506	0.0908937	-2.00973	0.14825	0.394261	0.134024	1.1598	0.997793
DECR1++DECR_NA_DECR	Habitual aborter || id:finngen_R12_N14_HABITABORT	Inverse variance weighted	2	0.262825	0.651913	0.686831	-1.01493	1.54057	1.3006	0.36243	4.66727	0.997793
ARPC1B++ARC1B_NA_ARC1B	Habitual aborter || id:finngen_R12_N14_HABITABORT	Wald ratio	1	0.0890709	0.524674	0.865196	-0.939291	1.11743	1.09316	0.390905	3.057	0.976565
PIP4K2A++PI42A_NA_PI42A	Habitual aborter || id:finngen_R12_N14_HABITABORT	Wald ratio	1	0.599545	0.4702	0.202279	-0.322047	1.52114	1.82129	0.724664	4.57743	0.939185
NEK7++NEK7_NA_NEK7	Habitual aborter || id:finngen_R12_N14_HABITABORT	Wald ratio	1	0.361392	0.500011	0.469823	-0.61863	1.34141	1.43533	0.538682	3.82444	0.939185
AP1G2++AP1G2_NA_AP1G2	Habitual aborter || id:finngen_R12_N14_HABITABORT	Inverse variance weighted	3	0.00198186	0.208439	0.992414	-0.406559	0.410523	1.00198	0.665938	1.50761	0.997793
AP1G2++AP1G2_NA_AP1G2	Habitual aborter || id:finngen_R12_N14_HABITABORT	MR Egger	3	0.078387	0.472323	0.8953	-0.847365	1.00414	1.08154	0.428543	2.72956	0.999203
AP1G2++AP1G2_NA_AP1G2	Habitual aborter || id:finngen_R12_N14_HABITABORT	Weighted median	3	0.012693	0.213955	0.952693	-0.40666	0.432046	1.01277	0.665871	1.54041	0.995209
AP1G2++AP1G2_NA_AP1G2	Habitual aborter || id:finngen_R12_N14_HABITABORT	Weighted mode	3	0.0130816	0.220652	0.958115	-0.419396	0.44556	1.01317	0.657443	1.56136	0.997383
PLEKHA7++PKHA7_NA_PKHA7	Habitual aborter || id:finngen_R12_N14_HABITABORT	Inverse variance weighted	3	-0.164114	0.211366	0.437488	-0.578392	0.250164	0.848645	0.560799	1.28424	0.997793
PLEKHA7++PKHA7_NA_PKHA7	Habitual aborter || id:finngen_R12_N14_HABITABORT	MR Egger	3	-0.468189	0.275418	0.338519	-1.00801	0.07163	0.626135	0.364946	1.07426	0.999203
PLEKHA7++PKHA7_NA_PKHA7	Habitual aborter || id:finngen_R12_N14_HABITABORT	Weighted median	3	-0.230105	0.189532	0.224721	-0.601588	0.141378	0.79445	0.547941	1.15186	0.995209
PLEKHA7++PKHA7_NA_PKHA7	Habitual aborter || id:finngen_R12_N14_HABITABORT	Weighted mode	3	-0.233688	0.191218	0.346155	-0.608475	0.1411	0.791609	0.54418	1.15154	0.997383
ELMO1++ELMO1_NA_ELMO1	Habitual aborter || id:finngen_R12_N14_HABITABORT	Inverse variance weighted	3	0.396805	0.421778	0.346813	-0.429881	1.22349	1.48707	0.650587	3.39903	0.997793
ELMO1++ELMO1_NA_ELMO1	Habitual aborter || id:finngen_R12_N14_HABITABORT	MR Egger	3	0.798118	1.98088	0.756166	-3.08441	4.68064	2.22136	0.0457572	107.839	0.999203
ELMO1++ELMO1_NA_ELMO1	Habitual aborter || id:finngen_R12_N14_HABITABORT	Weighted median	3	0.44699	0.469644	0.341218	-0.473513	1.36749	1.5636	0.62281	3.92549	0.995209
ELMO1++ELMO1_NA_ELMO1	Habitual aborter || id:finngen_R12_N14_HABITABORT	Weighted mode	3	0.564542	0.560439	0.419842	-0.533919	1.663	1.75864	0.586303	5.27512	0.997383
GPCPD1++GDE5_NA_GDE5	Habitual aborter || id:finngen_R12_N14_HABITABORT	Inverse variance weighted	2	-0.664556	0.511026	0.193452	-1.66617	0.337055	0.514502	0.18897	1.40082	0.997793
DNAJC27++DJC27_NA_DJC27	Habitual aborter || id:finngen_R12_N14_HABITABORT	Wald ratio	1	-1.85502	1.20789	0.1246	-4.22249	0.512449	0.156449	0.014662	1.66937	0.939185
IRF2++IRF2_NA_IRF2	Habitual aborter || id:finngen_R12_N14_HABITABORT	Wald ratio	1	-1.17982	1.36054	0.385847	-3.84648	1.48683	0.307334	0.0213549	4.42307	0.939185
ACYP2++ACYP2_NA_ACYP2	Habitual aborter || id:finngen_R12_N14_HABITABORT	Inverse variance weighted	2	1.54227	1.00055	0.123214	-0.418805	3.50334	4.67518	0.657832	33.2262	0.997793
EHBP1++EHBP1_NA_EHBP1	Habitual aborter || id:finngen_R12_N14_HABITABORT	Wald ratio	1	1.08216	1.24528	0.384842	-1.35859	3.52292	2.95106	0.257023	33.8831	0.939185
CASS4++CT032_NA_CT032	Habitual aborter || id:finngen_R12_N14_HABITABORT	Wald ratio	1	0.256749	0.892805	0.773672	-1.49315	2.00665	1.29272	0.224664	7.43833	0.964366
ECI2++PECI_NA_PECI	Habitual aborter || id:finngen_R12_N14_HABITABORT	Inverse variance weighted (multiplicative random effects)	3	0.105499	0.399288	0.791612	-0.677106	0.888104	1.11127	0.508085	2.43052	0.997793
ECI2++PECI_NA_PECI	Habitual aborter || id:finngen_R12_N14_HABITABORT	MR Egger	3	2.33345	1.26387	0.316016	-0.143745	4.81064	10.3134	0.866109	122.81	0.999203
ECI2++PECI_NA_PECI	Habitual aborter || id:finngen_R12_N14_HABITABORT	Weighted median	3	0.151512	0.160545	0.345304	-0.163156	0.466181	1.16359	0.849459	1.59389	0.995209
ECI2++PECI_NA_PECI	Habitual aborter || id:finngen_R12_N14_HABITABORT	Weighted mode	3	0.18996	0.156576	0.348891	-0.11693	0.496849	1.2092	0.889648	1.64353	0.997383
IFI16++IP16_NA_IP16	Habitual aborter || id:finngen_R12_N14_HABITABORT	Wald ratio	1	1.0576	0.997016	0.288797	-0.896551	3.01175	2.87945	0.407974	20.323	0.939185
ALDH3B1++AL3B1_NA_AL3B1	Habitual aborter || id:finngen_R12_N14_HABITABORT	Wald ratio	1	0.51597	0.411281	0.209644	-0.29014	1.32208	1.67526	0.748159	3.75122	0.939185
KRT20++Keratin_20	Habitual aborter || id:finngen_R12_N14_HABITABORT	Inverse variance weighted	2	0.539066	0.709882	0.447629	-0.852303	1.93044	1.71441	0.426432	6.89251	0.997793
MAP3K3++MAP3K3_NA_MAP3K3	Habitual aborter || id:finngen_R12_N14_HABITABORT	Wald ratio	1	-1.29909	1.09506	0.235495	-3.4454	0.847219	0.27278	0.0318921	2.33315	0.939185
TSG101++TS101_NA_TS101	Habitual aborter || id:finngen_R12_N14_HABITABORT	Wald ratio	1	0.113544	0.344035	0.741373	-0.560764	0.787852	1.12024	0.570773	2.19867	0.964366
RFK++RIFK_NA_RIFK	Habitual aborter || id:finngen_R12_N14_HABITABORT	Inverse variance weighted	2	-0.492256	0.437309	0.260314	-1.34938	0.364869	0.611246	0.259401	1.44033	0.997793
GMFG++GMFG_NA_GMFG	Habitual aborter || id:finngen_R12_N14_HABITABORT	Wald ratio	1	-0.992634	3.38873	0.769582	-7.63454	5.64927	0.370599	0.00048346	284.085	0.964366
CCS++CCS_NA_CCS	Habitual aborter || id:finngen_R12_N14_HABITABORT	Wald ratio	1	-0.0706383	0.446263	0.87423	-0.945315	0.804038	0.931799	0.388557	2.23455	0.976565
BTC++BTC_NA_BTC	Habitual aborter || id:finngen_R12_N14_HABITABORT	Inverse variance weighted	2	-0.0399346	0.315628	0.899317	-0.658565	0.578695	0.960852	0.517594	1.78371	0.997793
S100A6++S100A6_NA_S100A6	Habitual aborter || id:finngen_R12_N14_HABITABORT	Inverse variance weighted	4	0.39468	0.422417	0.35013	-0.433258	1.22262	1.48391	0.648393	3.39607	0.997793
S100A6++S100A6_NA_S100A6	Habitual aborter || id:finngen_R12_N14_HABITABORT	MR Egger	4	2.2956	1.77357	0.324849	-1.1806	5.77179	9.93037	0.307095	321.113	0.999203
S100A6++S100A6_NA_S100A6	Habitual aborter || id:finngen_R12_N14_HABITABORT	Weighted median	4	0.251042	0.506777	0.620338	-0.74224	1.24433	1.28536	0.476046	3.47059	0.995209
S100A6++S100A6_NA_S100A6	Habitual aborter || id:finngen_R12_N14_HABITABORT	Weighted mode	4	0.106542	0.63681	0.877771	-1.14161	1.35469	1.11242	0.319306	3.87556	0.997383
SECTM1++SECTM1_NA_SECTM1	Habitual aborter || id:finngen_R12_N14_HABITABORT	Inverse variance weighted	4	-0.36784	0.245735	0.13442	-0.84948	0.1138	0.692228	0.427637	1.12053	0.997793
SECTM1++SECTM1_NA_SECTM1	Habitual aborter || id:finngen_R12_N14_HABITABORT	MR Egger	4	-0.563531	0.674461	0.491335	-1.88547	0.758411	0.569195	0.151757	2.13488	0.999203
SECTM1++SECTM1_NA_SECTM1	Habitual aborter || id:finngen_R12_N14_HABITABORT	Weighted median	4	-0.335603	0.254897	0.187965	-0.835202	0.163995	0.714907	0.433787	1.17821	0.995209
SECTM1++SECTM1_NA_SECTM1	Habitual aborter || id:finngen_R12_N14_HABITABORT	Weighted mode	4	-0.341209	0.260472	0.281486	-0.851733	0.169315	0.71091	0.426675	1.18449	0.997383
RSPO3++RSPO3_NA_RSPO3	Habitual aborter || id:finngen_R12_N14_HABITABORT	Inverse variance weighted	2	0.0182787	0.222862	0.934633	-0.418532	0.455089	1.01845	0.658012	1.57631	0.997793
LYPD3++LYPD3_NA_LYPD3	Habitual aborter || id:finngen_R12_N14_HABITABORT	Wald ratio	1	0.268686	0.445005	0.545988	-0.603523	1.1409	1.30824	0.546881	3.12957	0.939185
NEGR1++NEGR1_NA_NEGR1	Habitual aborter || id:finngen_R12_N14_HABITABORT	Inverse variance weighted	2	0.237058	0.444718	0.593997	-0.634589	1.10871	1.26752	0.530153	3.03043	0.997793
FSTL1++FSTL1_NA_FSTL1	Habitual aborter || id:finngen_R12_N14_HABITABORT	Wald ratio	1	-0.452542	0.338595	0.181376	-1.11619	0.211103	0.636009	0.327526	1.23504	0.939185
SPP1++Osteopontin_NA_Osteopontin	Habitual aborter || id:finngen_R12_N14_HABITABORT	Inverse variance weighted	2	0.580726	0.390123	0.136601	-0.183916	1.34537	1.78734	0.832006	3.8396	0.997793
CD177++CD177_NA_CD177	Habitual aborter || id:finngen_R12_N14_HABITABORT	Inverse variance weighted	11	-0.013931	0.0965753	0.885303	-0.203219	0.175357	0.986166	0.8161	1.19167	0.997793
CD177++CD177_NA_CD177	Habitual aborter || id:finngen_R12_N14_HABITABORT	MR Egger	11	-0.0281868	0.181758	0.880181	-0.384432	0.328058	0.972207	0.680837	1.38827	0.999203
CD177++CD177_NA_CD177	Habitual aborter || id:finngen_R12_N14_HABITABORT	Weighted median	11	-0.0274076	0.093585	0.769627	-0.210834	0.156019	0.972965	0.809908	1.16885	0.995209
CD177++CD177_NA_CD177	Habitual aborter || id:finngen_R12_N14_HABITABORT	Weighted mode	11	-0.0286299	0.0810346	0.731195	-0.187458	0.130198	0.971776	0.829064	1.13905	0.997383
SERPINA10++protein_Z_inhibitor	Habitual aborter || id:finngen_R12_N14_HABITABORT	Inverse variance weighted	7	-0.0566523	0.104021	0.586014	-0.260534	0.14723	0.944923	0.77064	1.15862	0.997793
SERPINA10++protein_Z_inhibitor	Habitual aborter || id:finngen_R12_N14_HABITABORT	MR Egger	7	-0.104339	0.168015	0.561805	-0.433649	0.224971	0.90092	0.64814	1.25229	0.999203
SERPINA10++protein_Z_inhibitor	Habitual aborter || id:finngen_R12_N14_HABITABORT	Weighted median	7	-0.0721544	0.113842	0.526204	-0.295285	0.150976	0.930387	0.744319	1.16297	0.995209
SERPINA10++protein_Z_inhibitor	Habitual aborter || id:finngen_R12_N14_HABITABORT	Weighted mode	7	-0.0713317	0.116009	0.561213	-0.29871	0.156046	0.931153	0.741775	1.16888	0.997383
FLRT2++FLRT2_NA_FLRT2	Habitual aborter || id:finngen_R12_N14_HABITABORT	Inverse variance weighted	4	0.366124	0.183963	0.046568	0.00555715	0.726691	1.44213	1.00557	2.06822	0.997793
FLRT2++FLRT2_NA_FLRT2	Habitual aborter || id:finngen_R12_N14_HABITABORT	MR Egger	4	0.682556	0.423407	0.248271	-0.147322	1.51243	1.97893	0.863016	4.53776	0.999203
FLRT2++FLRT2_NA_FLRT2	Habitual aborter || id:finngen_R12_N14_HABITABORT	Weighted median	4	0.39616	0.18684	0.0339793	0.0299536	0.762366	1.48611	1.03041	2.14334	0.995209
FLRT2++FLRT2_NA_FLRT2	Habitual aborter || id:finngen_R12_N14_HABITABORT	Weighted mode	4	0.426899	0.205489	0.129313	0.0241414	0.829657	1.5325	1.02444	2.29253	0.997383
HK2++HXK2_NA_HXK2	Habitual aborter || id:finngen_R12_N14_HABITABORT	Inverse variance weighted	2	-0.863778	0.665221	0.194121	-2.16761	0.440054	0.421566	0.114451	1.55279	0.997793
SEMA5A++SEM5A_NA_SEM5A	Habitual aborter || id:finngen_R12_N14_HABITABORT	Inverse variance weighted	8	-0.013922	0.0689073	0.839886	-0.14898	0.121136	0.986174	0.861586	1.12878	0.997793
SEMA5A++SEM5A_NA_SEM5A	Habitual aborter || id:finngen_R12_N14_HABITABORT	MR Egger	8	-0.0481014	0.0829487	0.583091	-0.210681	0.114478	0.953037	0.810032	1.12129	0.999203
SEMA5A++SEM5A_NA_SEM5A	Habitual aborter || id:finngen_R12_N14_HABITABORT	Weighted median	8	-0.0244023	0.0759947	0.748131	-0.173352	0.124547	0.975893	0.840842	1.13264	0.995209
SEMA5A++SEM5A_NA_SEM5A	Habitual aborter || id:finngen_R12_N14_HABITABORT	Weighted mode	8	-0.0255139	0.074643	0.742524	-0.171814	0.120786	0.974809	0.842136	1.12838	0.997383
LTBP4++LTBP4_NA_LTBP4	Habitual aborter || id:finngen_R12_N14_HABITABORT	Wald ratio	1	-0.803036	0.67346	0.233103	-2.12302	0.516945	0.447967	0.11967	1.6769	0.939185
FH++FUMH_NA_FUMH	Habitual aborter || id:finngen_R12_N14_HABITABORT	Wald ratio	1	-0.616552	0.399164	0.122441	-1.39891	0.165809	0.539803	0.246865	1.18035	0.939185
PCSK1++NEC1_NA_NEC1	Habitual aborter || id:finngen_R12_N14_HABITABORT	Inverse variance weighted	8	-0.186851	0.116005	0.107244	-0.414221	0.04052	0.829568	0.660855	1.04135	0.997793
PCSK1++NEC1_NA_NEC1	Habitual aborter || id:finngen_R12_N14_HABITABORT	MR Egger	8	-0.0556723	0.327094	0.870445	-0.696777	0.585432	0.945849	0.498188	1.79577	0.999203
PCSK1++NEC1_NA_NEC1	Habitual aborter || id:finngen_R12_N14_HABITABORT	Weighted median	8	-0.160281	0.127625	0.209162	-0.410426	0.0898641	0.851904	0.663367	1.09403	0.995209
PCSK1++NEC1_NA_NEC1	Habitual aborter || id:finngen_R12_N14_HABITABORT	Weighted mode	8	-0.192006	0.13888	0.209306	-0.464211	0.0801986	0.825302	0.628631	1.0835	0.997383
SPINK2++ISK2_NA_ISK2	Habitual aborter || id:finngen_R12_N14_HABITABORT	Inverse variance weighted	4	0.213855	0.236619	0.366104	-0.249918	0.677629	1.23844	0.778865	1.9692	0.997793
SPINK2++ISK2_NA_ISK2	Habitual aborter || id:finngen_R12_N14_HABITABORT	MR Egger	4	0.505174	0.303737	0.238174	-0.0901515	1.1005	1.65727	0.913793	3.00567	0.999203
SPINK2++ISK2_NA_ISK2	Habitual aborter || id:finngen_R12_N14_HABITABORT	Weighted median	4	0.285953	0.216469	0.186506	-0.138326	0.710232	1.33103	0.870814	2.03446	0.995209
SPINK2++ISK2_NA_ISK2	Habitual aborter || id:finngen_R12_N14_HABITABORT	Weighted mode	4	0.287799	0.228499	0.296921	-0.16006	0.735658	1.33349	0.852092	2.08685	0.997383
MAN1C1++MA1C1_NA_MA1C1	Habitual aborter || id:finngen_R12_N14_HABITABORT	Inverse variance weighted	3	-0.161127	0.233049	0.489323	-0.617903	0.295649	0.851184	0.539074	1.344	0.997793
MAN1C1++MA1C1_NA_MA1C1	Habitual aborter || id:finngen_R12_N14_HABITABORT	MR Egger	3	-0.482318	0.578159	0.557378	-1.61551	0.650873	0.61735	0.198789	1.91721	0.999203
MAN1C1++MA1C1_NA_MA1C1	Habitual aborter || id:finngen_R12_N14_HABITABORT	Weighted median	3	-0.206183	0.248754	0.40718	-0.69374	0.281374	0.813684	0.499703	1.32495	0.995209
MAN1C1++MA1C1_NA_MA1C1	Habitual aborter || id:finngen_R12_N14_HABITABORT	Weighted mode	3	-0.21205	0.250009	0.485664	-0.702067	0.277968	0.808924	0.49556	1.32044	0.997383
PARVA++PARVA_NA_PARVA	Habitual aborter || id:finngen_R12_N14_HABITABORT	Inverse variance weighted	2	0.160985	0.654483	0.805703	-1.1218	1.44377	1.17467	0.325693	4.23664	0.997793
CHRD++CHRD_NA_CHRD	Habitual aborter || id:finngen_R12_N14_HABITABORT	Wald ratio	1	-3.10519	0.98968	0.00170354	-5.04497	-1.16542	0.0448159	0.00644169	0.311792	0.387137
SF3B4++SF3B4_NA_SF3B4	Habitual aborter || id:finngen_R12_N14_HABITABORT	Wald ratio	1	0.303318	1.29456	0.814751	-2.23402	2.84066	1.35435	0.107097	17.127	0.968865
USP8++UBP8_NA_UBP8	Habitual aborter || id:finngen_R12_N14_HABITABORT	Wald ratio	1	-1.14654	0.857916	0.181411	-2.82806	0.534977	0.317735	0.0591277	1.70741	0.939185
CHAD++CHAD_NA_CHAD	Habitual aborter || id:finngen_R12_N14_HABITABORT	Wald ratio	1	0.389041	1.10072	0.723758	-1.76837	2.54646	1.47556	0.17061	12.7618	0.964366
RCAN1++CCP1_NA_CCP1	Habitual aborter || id:finngen_R12_N14_HABITABORT	Wald ratio	1	-0.0376656	0.995942	0.969832	-1.98971	1.91438	0.963035	0.136735	6.78274	0.994886
HDHD2++HDHD2_NA_HDHD2	Habitual aborter || id:finngen_R12_N14_HABITABORT	Inverse variance weighted	3	0.383198	0.201615	0.0573486	-0.011967	0.778363	1.46697	0.988104	2.1779	0.997793
HDHD2++HDHD2_NA_HDHD2	Habitual aborter || id:finngen_R12_N14_HABITABORT	MR Egger	3	1.54962	0.679619	0.263121	0.217563	2.88167	4.70966	1.24304	17.844	0.999203
HDHD2++HDHD2_NA_HDHD2	Habitual aborter || id:finngen_R12_N14_HABITABORT	Weighted median	3	0.440535	0.165162	0.00764644	0.116818	0.764252	1.55354	1.12391	2.14739	0.995209
HDHD2++HDHD2_NA_HDHD2	Habitual aborter || id:finngen_R12_N14_HABITABORT	Weighted mode	3	0.47563	0.164716	0.101923	0.152788	0.798473	1.60903	1.16508	2.22215	0.997383
ITPKA++IP3KA_NA_IP3KA	Habitual aborter || id:finngen_R12_N14_HABITABORT	Wald ratio	1	0.964656	0.722438	0.181785	-0.451322	2.38063	2.62388	0.636786	10.8118	0.939185
TCEA2++TCEA2_NA_TCEA2	Habitual aborter || id:finngen_R12_N14_HABITABORT	Wald ratio	1	-0.291906	0.375388	0.436799	-1.02767	0.443855	0.746839	0.357841	1.5587	0.939185
ARFIP1++ARFP1_NA_ARFP1	Habitual aborter || id:finngen_R12_N14_HABITABORT	Inverse variance weighted	2	-0.0165319	0.223647	0.941074	-0.45488	0.421817	0.983604	0.634524	1.52473	0.997793
ARHGEF25++ARHGP_NA_ARHGP	Habitual aborter || id:finngen_R12_N14_HABITABORT	Inverse variance weighted	2	-0.239257	0.414762	0.564038	-1.05219	0.573677	0.787212	0.349172	1.77478	0.997793
MYOM2++MYOM2_NA_MYOM2	Habitual aborter || id:finngen_R12_N14_HABITABORT	Inverse variance weighted	3	-0.179836	0.788833	0.819664	-1.72595	1.36628	0.835407	0.178004	3.92073	0.997793
MYOM2++MYOM2_NA_MYOM2	Habitual aborter || id:finngen_R12_N14_HABITABORT	MR Egger	3	-1.3542	3.46124	0.762581	-8.13823	5.42984	0.258155	0.000292154	228.112	0.999203
MYOM2++MYOM2_NA_MYOM2	Habitual aborter || id:finngen_R12_N14_HABITABORT	Weighted median	3	-0.853827	0.745474	0.252065	-2.31496	0.607301	0.425782	0.0987706	1.83547	0.995209
MYOM2++MYOM2_NA_MYOM2	Habitual aborter || id:finngen_R12_N14_HABITABORT	Weighted mode	3	-0.963192	0.903275	0.397952	-2.73361	0.807227	0.381673	0.0649842	2.24168	0.997383
POLI++POLI_NA_POLI	Habitual aborter || id:finngen_R12_N14_HABITABORT	Wald ratio	1	-0.278825	0.663615	0.674368	-1.57951	1.02186	0.756672	0.206076	2.77836	0.964366
EIF1AD++EIF1A_NA_EIF1A	Habitual aborter || id:finngen_R12_N14_HABITABORT	Inverse variance weighted	4	0.231433	0.22248	0.298227	-0.204627	0.667493	1.2604	0.814951	1.94934	0.997793
EIF1AD++EIF1A_NA_EIF1A	Habitual aborter || id:finngen_R12_N14_HABITABORT	MR Egger	4	1.12538	0.963418	0.363167	-0.762917	3.01368	3.08139	0.466304	20.3622	0.999203
EIF1AD++EIF1A_NA_EIF1A	Habitual aborter || id:finngen_R12_N14_HABITABORT	Weighted median	4	0.262996	0.230757	0.254408	-0.189288	0.715279	1.30082	0.827548	2.04476	0.995209
EIF1AD++EIF1A_NA_EIF1A	Habitual aborter || id:finngen_R12_N14_HABITABORT	Weighted mode	4	0.27231	0.253186	0.360934	-0.223935	0.768554	1.31299	0.799367	2.15665	0.997383
SWAP70++SWP70_NA_SWP70	Habitual aborter || id:finngen_R12_N14_HABITABORT	Inverse variance weighted	4	0.162912	0.122983	0.185283	-0.0781359	0.403959	1.17693	0.924839	1.49774	0.997793
SWAP70++SWP70_NA_SWP70	Habitual aborter || id:finngen_R12_N14_HABITABORT	MR Egger	4	0.181511	0.260314	0.55778	-0.328703	0.691726	1.19903	0.719857	1.99716	0.999203
SWAP70++SWP70_NA_SWP70	Habitual aborter || id:finngen_R12_N14_HABITABORT	Weighted median	4	0.231973	0.128904	0.0719268	-0.0206786	0.484626	1.26109	0.979534	1.62357	0.995209
SWAP70++SWP70_NA_SWP70	Habitual aborter || id:finngen_R12_N14_HABITABORT	Weighted mode	4	0.0606099	0.144401	0.702928	-0.222417	0.343636	1.06248	0.800582	1.41007	0.997383
ABLIM3++ABLM3_NA_ABLM3	Habitual aborter || id:finngen_R12_N14_HABITABORT	Wald ratio	1	-0.615484	0.649538	0.343347	-1.88858	0.65761	0.540379	0.151287	1.93017	0.939185
UAP1++Sperm_associated_antigen_2	Habitual aborter || id:finngen_R12_N14_HABITABORT	Wald ratio	1	0.348966	0.930306	0.707579	-1.47443	2.17237	1.4176	0.228909	8.77903	0.964366
REXO2++ORN_NA_ORN	Habitual aborter || id:finngen_R12_N14_HABITABORT	Wald ratio	1	-0.248157	0.521727	0.634327	-1.27074	0.774428	0.780237	0.280623	2.16935	0.957339
RFESD++RFESD_NA_RFESD	Habitual aborter || id:finngen_R12_N14_HABITABORT	Wald ratio	1	0.658774	0.986017	0.504059	-1.27382	2.59137	1.93242	0.279761	13.348	0.939185
AP2A2++AP2A2_NA_AP2A2	Habitual aborter || id:finngen_R12_N14_HABITABORT	Wald ratio	1	-0.756548	0.845688	0.371004	-2.4141	0.901001	0.469284	0.0894481	2.46207	0.939185
PPP2R5A++2A5A_NA_2A5A	Habitual aborter || id:finngen_R12_N14_HABITABORT	Wald ratio	1	0.226244	0.785373	0.773292	-1.31309	1.76557	1.25388	0.268988	5.84493	0.964366
ZYX++Zyxin_NA_Zyxin	Habitual aborter || id:finngen_R12_N14_HABITABORT	Wald ratio	1	0.218944	0.720289	0.761153	-1.19282	1.63071	1.24476	0.303364	5.1075	0.964366
IFIT3++CIG49_NA_CIG49	Habitual aborter || id:finngen_R12_N14_HABITABORT	Wald ratio	1	-0.705347	0.673418	0.294909	-2.02525	0.614552	0.493937	0.131961	1.84883	0.939185
PNKP++PNKP_NA_PNKP	Habitual aborter || id:finngen_R12_N14_HABITABORT	Wald ratio	1	-0.693955	0.510363	0.173916	-1.69427	0.306357	0.499596	0.183734	1.35847	0.939185
ELANE++Elastase_NA_Elastase	Habitual aborter || id:finngen_R12_N14_HABITABORT	Inverse variance weighted	8	-0.0408519	0.142566	0.774459	-0.320282	0.238578	0.959971	0.725945	1.26944	0.997793
ELANE++Elastase_NA_Elastase	Habitual aborter || id:finngen_R12_N14_HABITABORT	MR Egger	8	-0.501218	0.365228	0.219049	-1.21707	0.21463	0.605792	0.296098	1.2394	0.999203
ELANE++Elastase_NA_Elastase	Habitual aborter || id:finngen_R12_N14_HABITABORT	Weighted median	8	-0.037716	0.166518	0.820814	-0.364091	0.288659	0.962986	0.694828	1.33464	0.995209
ELANE++Elastase_NA_Elastase	Habitual aborter || id:finngen_R12_N14_HABITABORT	Weighted mode	8	-0.0432473	0.170472	0.807024	-0.377373	0.290879	0.957674	0.68566	1.3376	0.997383
INHBB++Inhibin_bB_chain	Habitual aborter || id:finngen_R12_N14_HABITABORT	Inverse variance weighted	4	0.120648	0.140773	0.391423	-0.155268	0.396564	1.12823	0.856186	1.48671	0.997793
INHBB++Inhibin_bB_chain	Habitual aborter || id:finngen_R12_N14_HABITABORT	MR Egger	4	0.114986	0.244071	0.683947	-0.363394	0.593365	1.12186	0.695313	1.81007	0.999203
INHBB++Inhibin_bB_chain	Habitual aborter || id:finngen_R12_N14_HABITABORT	Weighted median	4	0.113112	0.150247	0.451544	-0.181372	0.407596	1.11976	0.834125	1.5032	0.995209
INHBB++Inhibin_bB_chain	Habitual aborter || id:finngen_R12_N14_HABITABORT	Weighted mode	4	0.107206	0.147935	0.521051	-0.182746	0.397158	1.11316	0.83298	1.48759	0.997383
CSF1R++M_CSF_R	Habitual aborter || id:finngen_R12_N14_HABITABORT	Inverse variance weighted	2	-0.262369	0.404675	0.516762	-1.05553	0.530794	0.769227	0.348007	1.70028	0.997793
GPD1++GPDA_NA_GPDA	Habitual aborter || id:finngen_R12_N14_HABITABORT	Wald ratio	1	-0.775856	0.962857	0.420367	-2.66306	1.11134	0.46031	0.0697348	3.03844	0.939185
ANXA2++annexin_II	Habitual aborter || id:finngen_R12_N14_HABITABORT	Inverse variance weighted	3	0.110481	0.146546	0.450909	-0.17675	0.397713	1.11682	0.83799	1.48842	0.997793
ANXA2++annexin_II	Habitual aborter || id:finngen_R12_N14_HABITABORT	MR Egger	3	0.216288	0.310313	0.612485	-0.391927	0.824502	1.24146	0.675754	2.28074	0.999203
ANXA2++annexin_II	Habitual aborter || id:finngen_R12_N14_HABITABORT	Weighted median	3	0.105352	0.151175	0.485873	-0.19095	0.401654	1.1111	0.826174	1.49429	0.995209
ANXA2++annexin_II	Habitual aborter || id:finngen_R12_N14_HABITABORT	Weighted mode	3	0.105581	0.158167	0.573148	-0.204427	0.41559	1.11136	0.815114	1.51526	0.997383
PAK4++PAK4_NA_PAK4	Habitual aborter || id:finngen_R12_N14_HABITABORT	Wald ratio	1	-0.318472	1.13033	0.778135	-2.53393	1.89698	0.727259	0.0793467	6.66576	0.964366
INHBA++Inhibin_bA_chain	Habitual aborter || id:finngen_R12_N14_HABITABORT	Wald ratio	1	0.833944	0.59376	0.160166	-0.329825	1.99771	2.30238	0.719049	7.37218	0.939185
FRZB++sFRP_3	Habitual aborter || id:finngen_R12_N14_HABITABORT	Inverse variance weighted	6	-0.175544	0.17787	0.323682	-0.52417	0.173082	0.839001	0.592047	1.18896	0.997793
FRZB++sFRP_3	Habitual aborter || id:finngen_R12_N14_HABITABORT	MR Egger	6	-0.22917	0.310027	0.500818	-0.836823	0.378483	0.795193	0.433084	1.46007	0.999203
FRZB++sFRP_3	Habitual aborter || id:finngen_R12_N14_HABITABORT	Weighted median	6	-0.122939	0.158059	0.436685	-0.432734	0.186857	0.884318	0.648733	1.20545	0.995209
FRZB++sFRP_3	Habitual aborter || id:finngen_R12_N14_HABITABORT	Weighted mode	6	-0.107249	0.158373	0.528344	-0.41766	0.203162	0.898302	0.658586	1.22527	0.997383
CROT++OCTC_NA_OCTC	Habitual aborter || id:finngen_R12_N14_HABITABORT	Inverse variance weighted	4	0.0164225	0.196726	0.933471	-0.36916	0.402005	1.01656	0.691315	1.49482	0.997793
CROT++OCTC_NA_OCTC	Habitual aborter || id:finngen_R12_N14_HABITABORT	MR Egger	4	0.273957	0.380291	0.546104	-0.471413	1.01933	1.31516	0.62412	2.77133	0.999203
CROT++OCTC_NA_OCTC	Habitual aborter || id:finngen_R12_N14_HABITABORT	Weighted median	4	0.0709169	0.138438	0.608465	-0.200421	0.342255	1.07349	0.818386	1.40812	0.995209
CROT++OCTC_NA_OCTC	Habitual aborter || id:finngen_R12_N14_HABITABORT	Weighted mode	4	0.0806305	0.14829	0.624428	-0.210017	0.371278	1.08397	0.81057	1.44959	0.997383
APOBEC3G++ABC3G_NA_ABC3G	Habitual aborter || id:finngen_R12_N14_HABITABORT	Inverse variance weighted	2	0.705849	0.481006	0.142256	-0.236924	1.64862	2.02557	0.789052	5.19981	0.997793
PSMD9++PSMD9_NA_PSMD9	Habitual aborter || id:finngen_R12_N14_HABITABORT	Wald ratio	1	-0.0667543	0.430329	0.876724	-0.910199	0.776691	0.935425	0.402444	2.17426	0.976565
MCF2L++MCF2L_NA_MCF2L	Habitual aborter || id:finngen_R12_N14_HABITABORT	Inverse variance weighted	2	-0.431289	0.231759	0.0627532	-0.885537	0.022959	0.649671	0.412492	1.02322	0.997793
IFI16++IP16_NA_IP16	Habitual aborter || id:finngen_R12_N14_HABITABORT	Wald ratio	1	0.750407	0.689175	0.27622	-0.600375	2.10119	2.11786	0.548606	8.17589	0.939185
DPY30++DPY30_NA_DPY30	Habitual aborter || id:finngen_R12_N14_HABITABORT	Wald ratio	1	-0.230889	0.879308	0.792874	-1.95433	1.49255	0.793828	0.141659	4.44844	0.966353
SULT1A3++SULT_1A3	Habitual aborter || id:finngen_R12_N14_HABITABORT	Inverse variance weighted	4	0.247328	0.309066	0.423569	-0.358441	0.853098	1.2806	0.698765	2.34691	0.997793
SULT1A3++SULT_1A3	Habitual aborter || id:finngen_R12_N14_HABITABORT	MR Egger	4	2.02533	2.18931	0.452576	-2.26572	6.31639	7.57864	0.103755	553.568	0.999203
SULT1A3++SULT_1A3	Habitual aborter || id:finngen_R12_N14_HABITABORT	Weighted median	4	0.256681	0.351293	0.464977	-0.431853	0.945216	1.29263	0.649305	2.57337	0.995209
SULT1A3++SULT_1A3	Habitual aborter || id:finngen_R12_N14_HABITABORT	Weighted mode	4	0.188457	0.4064	0.67442	-0.608086	0.985	1.20739	0.544392	2.67781	0.997383
NUDT12++NUD12_NA_NUD12	Habitual aborter || id:finngen_R12_N14_HABITABORT	Inverse variance weighted	5	0.219729	0.145382	0.130688	-0.0652192	0.504678	1.24574	0.936862	1.65645	0.997793
NUDT12++NUD12_NA_NUD12	Habitual aborter || id:finngen_R12_N14_HABITABORT	MR Egger	5	0.245788	0.19564	0.297924	-0.137666	0.629243	1.27863	0.87139	1.87619	0.999203
NUDT12++NUD12_NA_NUD12	Habitual aborter || id:finngen_R12_N14_HABITABORT	Weighted median	5	0.226677	0.143478	0.114134	-0.0545388	0.507893	1.25443	0.946922	1.66179	0.995209
NUDT12++NUD12_NA_NUD12	Habitual aborter || id:finngen_R12_N14_HABITABORT	Weighted mode	5	0.23006	0.147714	0.194356	-0.0594607	0.51958	1.25867	0.942273	1.68132	0.997383
GNPNAT1++GNA1_NA_GNA1	Habitual aborter || id:finngen_R12_N14_HABITABORT	Wald ratio	1	-0.331482	0.82254	0.686949	-1.94366	1.2807	0.717859	0.143179	3.59915	0.964366
LAP3++LAP_NA_LAP	Habitual aborter || id:finngen_R12_N14_HABITABORT	Inverse variance weighted	3	0.0396108	0.223034	0.859037	-0.397536	0.476758	1.04041	0.671973	1.61084	0.997793
LAP3++LAP_NA_LAP	Habitual aborter || id:finngen_R12_N14_HABITABORT	MR Egger	3	0.0748644	0.296412	0.842504	-0.506104	0.655833	1.07774	0.60284	1.92675	0.999203
LAP3++LAP_NA_LAP	Habitual aborter || id:finngen_R12_N14_HABITABORT	Weighted median	3	0.0385485	0.215097	0.857769	-0.383041	0.460138	1.0393	0.681785	1.58429	0.995209
LAP3++LAP_NA_LAP	Habitual aborter || id:finngen_R12_N14_HABITABORT	Weighted mode	3	0.0422765	0.233117	0.872805	-0.414632	0.499185	1.04318	0.660583	1.64738	0.997383
KPNA6++IMA7_NA_IMA7	Habitual aborter || id:finngen_R12_N14_HABITABORT	Wald ratio	1	0.796524	0.781192	0.307906	-0.734613	2.32766	2.21782	0.479691	10.2539	0.939185
HSD17B14++DHB14_NA_DHB14	Habitual aborter || id:finngen_R12_N14_HABITABORT	Inverse variance weighted	2	0.0243723	0.607462	0.967996	-1.16625	1.215	1.02467	0.311532	3.37028	0.997793
TTL++TTL_NA_TTL	Habitual aborter || id:finngen_R12_N14_HABITABORT	Wald ratio	1	1.19819	1.28518	0.351175	-1.32076	3.71714	3.31411	0.266931	41.1467	0.939185
RGS18++RGS18_NA_RGS18	Habitual aborter || id:finngen_R12_N14_HABITABORT	Wald ratio	1	-1.03492	0.915224	0.258147	-2.82876	0.75892	0.355255	0.0590861	2.13597	0.939185
CRYZ++QOR_NA_QOR	Habitual aborter || id:finngen_R12_N14_HABITABORT	Inverse variance weighted	6	-0.191473	0.119056	0.107777	-0.424823	0.0418758	0.825742	0.653886	1.04276	0.997793
CRYZ++QOR_NA_QOR	Habitual aborter || id:finngen_R12_N14_HABITABORT	MR Egger	6	-0.0325387	0.303922	0.919894	-0.628226	0.563149	0.967985	0.533538	1.75619	0.999203
CRYZ++QOR_NA_QOR	Habitual aborter || id:finngen_R12_N14_HABITABORT	Weighted median	6	-0.217979	0.139576	0.118354	-0.491547	0.0555903	0.804143	0.611679	1.05716	0.995209
CRYZ++QOR_NA_QOR	Habitual aborter || id:finngen_R12_N14_HABITABORT	Weighted mode	6	-0.208539	0.160424	0.250325	-0.52297	0.105892	0.81177	0.592758	1.1117	0.997383
LANCL1++LANC1_NA_LANC1	Habitual aborter || id:finngen_R12_N14_HABITABORT	Inverse variance weighted	2	0.122146	0.227689	0.591641	-0.324124	0.568416	1.12992	0.72316	1.76547	0.997793
GNMT++GNMT_NA_GNMT	Habitual aborter || id:finngen_R12_N14_HABITABORT	Wald ratio	1	-0.445178	1.15169	0.699094	-2.70249	1.81213	0.64071	0.0670386	6.12348	0.964366
TNFAIP3++TNFAIP3_NA_TNFAIP3	Habitual aborter || id:finngen_R12_N14_HABITABORT	Wald ratio	1	0.161303	0.478735	0.736165	-0.777018	1.09962	1.17504	0.459775	3.00303	0.964366
DHX58++LGP2_NA_LGP2	Habitual aborter || id:finngen_R12_N14_HABITABORT	Inverse variance weighted	2	-0.420444	0.302217	0.164166	-1.01279	0.171902	0.656755	0.363204	1.18756	0.997793
BDNF++BDNF_NA_BDNF	Habitual aborter || id:finngen_R12_N14_HABITABORT	Inverse variance weighted	2	0.163113	0.473602	0.730539	-0.765147	1.09137	1.17717	0.465266	2.97836	0.997793
IL1RAP++IL_1_R_AcP	Habitual aborter || id:finngen_R12_N14_HABITABORT	Inverse variance weighted	5	0.248007	0.0867676	0.00425931	0.0779424	0.418071	1.28147	1.08106	1.51903	0.997793
IL1RAP++IL_1_R_AcP	Habitual aborter || id:finngen_R12_N14_HABITABORT	MR Egger	5	0.291166	0.139607	0.128313	0.0175361	0.564797	1.33799	1.01769	1.75909	0.999203
IL1RAP++IL_1_R_AcP	Habitual aborter || id:finngen_R12_N14_HABITABORT	Weighted median	5	0.239981	0.102466	0.0191785	0.0391465	0.440814	1.27122	1.03992	1.55397	0.995209
IL1RAP++IL_1_R_AcP	Habitual aborter || id:finngen_R12_N14_HABITABORT	Weighted mode	5	0.251114	0.105464	0.0759029	0.0444051	0.457823	1.28546	1.04541	1.58063	0.997383
IL15RA++IL_15_Ra	Habitual aborter || id:finngen_R12_N14_HABITABORT	Inverse variance weighted	6	0.0229246	0.118914	0.847129	-0.210147	0.255997	1.02319	0.810465	1.29175	0.997793
IL15RA++IL_15_Ra	Habitual aborter || id:finngen_R12_N14_HABITABORT	MR Egger	6	0.250975	0.252379	0.376296	-0.243688	0.745637	1.28528	0.783732	2.10778	0.999203
IL15RA++IL_15_Ra	Habitual aborter || id:finngen_R12_N14_HABITABORT	Weighted median	6	0.0361053	0.126617	0.775527	-0.212065	0.284276	1.03677	0.808912	1.3288	0.995209
IL15RA++IL_15_Ra	Habitual aborter || id:finngen_R12_N14_HABITABORT	Weighted mode	6	0.0279936	0.128053	0.835597	-0.22299	0.278977	1.02839	0.800123	1.32178	0.997383
MAGI2++MAGI2_NA_MAGI2	Habitual aborter || id:finngen_R12_N14_HABITABORT	Inverse variance weighted	8	-0.0314901	0.145448	0.828595	-0.316569	0.253588	0.969001	0.728645	1.28864	0.997793
MAGI2++MAGI2_NA_MAGI2	Habitual aborter || id:finngen_R12_N14_HABITABORT	MR Egger	8	-0.0686822	0.302475	0.82791	-0.661533	0.524169	0.933623	0.516059	1.68905	0.999203
MAGI2++MAGI2_NA_MAGI2	Habitual aborter || id:finngen_R12_N14_HABITABORT	Weighted median	8	-0.0593269	0.128564	0.644469	-0.311311	0.192658	0.942399	0.732486	1.21247	0.995209
MAGI2++MAGI2_NA_MAGI2	Habitual aborter || id:finngen_R12_N14_HABITABORT	Weighted mode	8	-0.060777	0.131425	0.657792	-0.318371	0.196816	0.941033	0.727333	1.21752	0.997383
PKP2++PKP2_NA_PKP2	Habitual aborter || id:finngen_R12_N14_HABITABORT	Inverse variance weighted	2	-0.319599	0.740994	0.666243	-1.77195	1.13275	0.72644	0.170002	3.10418	0.997793
CST4++Cystatin_S	Habitual aborter || id:finngen_R12_N14_HABITABORT	Inverse variance weighted	4	-0.0946819	0.268044	0.723914	-0.620049	0.430685	0.909662	0.537918	1.53831	0.997793
CST4++Cystatin_S	Habitual aborter || id:finngen_R12_N14_HABITABORT	MR Egger	4	-0.185315	0.447256	0.718838	-1.06194	0.691308	0.830843	0.345785	1.99632	0.999203
CST4++Cystatin_S	Habitual aborter || id:finngen_R12_N14_HABITABORT	Weighted median	4	-0.0997565	0.240821	0.678702	-0.571765	0.372252	0.905058	0.564528	1.451	0.995209
CST4++Cystatin_S	Habitual aborter || id:finngen_R12_N14_HABITABORT	Weighted mode	4	-0.0339458	0.260302	0.904496	-0.544138	0.476246	0.966624	0.580342	1.61002	0.997383
IGFBP6++IGFBP_6	Habitual aborter || id:finngen_R12_N14_HABITABORT	Wald ratio	1	0.0780359	0.67225	0.907588	-1.23958	1.39565	1.08116	0.289507	4.03759	0.979843
DEF6++DEFI6_NA_DEFI6	Habitual aborter || id:finngen_R12_N14_HABITABORT	Wald ratio	1	-0.775359	0.361635	0.0320301	-1.48416	-0.0665536	0.460538	0.226692	0.935613	0.750123
CBR3++Carbonyl_reductase_3	Habitual aborter || id:finngen_R12_N14_HABITABORT	Inverse variance weighted	8	0.188013	0.146679	0.199912	-0.0994771	0.475503	1.20685	0.905311	1.60882	0.997793
CBR3++Carbonyl_reductase_3	Habitual aborter || id:finngen_R12_N14_HABITABORT	MR Egger	8	0.188788	0.261591	0.497632	-0.32393	0.701505	1.20778	0.723301	2.01679	0.999203
CBR3++Carbonyl_reductase_3	Habitual aborter || id:finngen_R12_N14_HABITABORT	Weighted median	8	0.131945	0.148476	0.374185	-0.159067	0.422957	1.14105	0.852939	1.52647	0.995209
CBR3++Carbonyl_reductase_3	Habitual aborter || id:finngen_R12_N14_HABITABORT	Weighted mode	8	0.142036	0.149356	0.373283	-0.150702	0.434774	1.15262	0.860104	1.54461	0.997383
HBEGF++HB_EGF	Habitual aborter || id:finngen_R12_N14_HABITABORT	Wald ratio	1	-1.2622	1.00514	0.209209	-3.23228	0.707878	0.28303	0.0394672	2.02968	0.939185
CNTFR++CNTFR_alpha	Habitual aborter || id:finngen_R12_N14_HABITABORT	Inverse variance weighted	4	-0.0508426	0.188952	0.78787	-0.421188	0.319502	0.950428	0.656267	1.37644	0.997793
CNTFR++CNTFR_alpha	Habitual aborter || id:finngen_R12_N14_HABITABORT	MR Egger	4	-0.496925	0.41796	0.356493	-1.31613	0.322276	0.608399	0.268172	1.38027	0.999203
CNTFR++CNTFR_alpha	Habitual aborter || id:finngen_R12_N14_HABITABORT	Weighted median	4	-0.0885703	0.191283	0.64334	-0.463484	0.286343	0.915239	0.629088	1.33155	0.995209
CNTFR++CNTFR_alpha	Habitual aborter || id:finngen_R12_N14_HABITABORT	Weighted mode	4	-0.103575	0.188041	0.620129	-0.472135	0.264986	0.901609	0.623669	1.30341	0.997383
RAP1GDS1++GDP_GTP_exchange_protein	Habitual aborter || id:finngen_R12_N14_HABITABORT	Wald ratio	1	0.905652	1.055	0.390652	-1.16216	2.97346	2.47354	0.312811	19.5595	0.939185
MTHFS++MTHFS_NA_MTHFS	Habitual aborter || id:finngen_R12_N14_HABITABORT	Inverse variance weighted	7	0.0400694	0.154718	0.795648	-0.263177	0.343316	1.04088	0.768605	1.40961	0.997793
MTHFS++MTHFS_NA_MTHFS	Habitual aborter || id:finngen_R12_N14_HABITABORT	MR Egger	7	0.34355	0.247996	0.224577	-0.142522	0.829621	1.40994	0.867168	2.29245	0.999203
MTHFS++MTHFS_NA_MTHFS	Habitual aborter || id:finngen_R12_N14_HABITABORT	Weighted median	7	0.0730233	0.154384	0.636215	-0.22957	0.375616	1.07576	0.794876	1.45589	0.995209
MTHFS++MTHFS_NA_MTHFS	Habitual aborter || id:finngen_R12_N14_HABITABORT	Weighted mode	7	0.103387	0.158939	0.539473	-0.208133	0.414908	1.10892	0.812099	1.51423	0.997383
THBS2++TSP2_NA_TSP2	Habitual aborter || id:finngen_R12_N14_HABITABORT	Wald ratio	1	0.0188858	0.645253	0.97665	-1.24581	1.28358	1.01907	0.287708	3.60955	0.994886
RELT++RELT_NA_RELT	Habitual aborter || id:finngen_R12_N14_HABITABORT	Wald ratio	1	-0.283978	0.923311	0.758413	-2.09367	1.52571	0.752783	0.123234	4.59841	0.964366
PIANP++PIANP_NA_PIANP	Habitual aborter || id:finngen_R12_N14_HABITABORT	Wald ratio	1	-0.265616	0.306334	0.385897	-0.86603	0.334797	0.766733	0.420618	1.39766	0.939185
S100A4++S100A4_NA_S100A4	Habitual aborter || id:finngen_R12_N14_HABITABORT	Inverse variance weighted	2	-0.207189	0.581581	0.721653	-1.34709	0.93271	0.812866	0.259996	2.54139	0.997793
EFNB2++EFNB2_NA_EFNB2	Habitual aborter || id:finngen_R12_N14_HABITABORT	Inverse variance weighted	2	0.92478	0.653758	0.157197	-0.356585	2.20615	2.52131	0.700063	9.08065	0.997793
IL1R2++IL_1_sRII	Habitual aborter || id:finngen_R12_N14_HABITABORT	Inverse variance weighted	4	0.0375745	0.117496	0.749124	-0.192718	0.267867	1.03829	0.824715	1.30717	0.997793
IL1R2++IL_1_sRII	Habitual aborter || id:finngen_R12_N14_HABITABORT	MR Egger	4	0.0248054	0.239611	0.926993	-0.444833	0.494444	1.02512	0.640931	1.63959	0.999203
IL1R2++IL_1_sRII	Habitual aborter || id:finngen_R12_N14_HABITABORT	Weighted median	4	0.0400723	0.117361	0.732769	-0.189956	0.2701	1.04089	0.826996	1.3101	0.995209
IL1R2++IL_1_sRII	Habitual aborter || id:finngen_R12_N14_HABITABORT	Weighted mode	4	0.0299272	0.120222	0.819482	-0.205708	0.265562	1.03038	0.814071	1.30416	0.997383
AMIGO2++AMGO2_NA_AMGO2	Habitual aborter || id:finngen_R12_N14_HABITABORT	Inverse variance weighted	3	-0.213491	0.561294	0.703682	-1.31363	0.886645	0.80776	0.268843	2.42697	0.997793
AMIGO2++AMGO2_NA_AMGO2	Habitual aborter || id:finngen_R12_N14_HABITABORT	MR Egger	3	-2.16957	1.23813	0.330139	-4.5963	0.257159	0.114227	0.0100891	1.29325	0.999203
AMIGO2++AMGO2_NA_AMGO2	Habitual aborter || id:finngen_R12_N14_HABITABORT	Weighted median	3	-0.473547	0.49257	0.336361	-1.43898	0.49189	0.622789	0.237168	1.6354	0.995209
AMIGO2++AMGO2_NA_AMGO2	Habitual aborter || id:finngen_R12_N14_HABITABORT	Weighted mode	3	-0.603163	0.495379	0.347544	-1.57411	0.36778	0.547079	0.207193	1.44452	0.997383
ISG15++UCRP_NA_UCRP	Habitual aborter || id:finngen_R12_N14_HABITABORT	Inverse variance weighted	4	0.00199058	0.1578	0.989935	-0.307296	0.311278	1.00199	0.735433	1.36517	0.997793
ISG15++UCRP_NA_UCRP	Habitual aborter || id:finngen_R12_N14_HABITABORT	MR Egger	4	1.04362	0.764924	0.305694	-0.455627	2.54288	2.83949	0.634051	12.7162	0.999203
ISG15++UCRP_NA_UCRP	Habitual aborter || id:finngen_R12_N14_HABITABORT	Weighted median	4	0.0173601	0.153639	0.910036	-0.283772	0.318492	1.01751	0.752939	1.37505	0.995209
ISG15++UCRP_NA_UCRP	Habitual aborter || id:finngen_R12_N14_HABITABORT	Weighted mode	4	0.0278563	0.164417	0.876243	-0.294401	0.350114	1.02825	0.744978	1.41923	0.997383
EFNA3++Ephrin_A3	Habitual aborter || id:finngen_R12_N14_HABITABORT	Wald ratio	1	1.19581	1.99579	0.549062	-2.71593	5.10755	3.30623	0.0661431	165.266	0.939185
YWHAB++14_3_3_protein_beta_alpha	Habitual aborter || id:finngen_R12_N14_HABITABORT	Inverse variance weighted	2	0.115675	0.323452	0.720622	-0.51829	0.749641	1.12263	0.595538	2.11624	0.997793
ANXA5++Annexin_V	Habitual aborter || id:finngen_R12_N14_HABITABORT	Inverse variance weighted	2	0.167703	0.353769	0.635467	-0.525684	0.861089	1.18259	0.591151	2.36574	0.997793
ANXA7++ANXA7_NA_ANXA7	Habitual aborter || id:finngen_R12_N14_HABITABORT	Inverse variance weighted	2	0.639823	0.523538	0.221665	-0.386312	1.66596	1.89615	0.679559	5.29074	0.997793
HEXIM2++HEXI2_NA_HEXI2	Habitual aborter || id:finngen_R12_N14_HABITABORT	Wald ratio	1	-0.224155	0.598914	0.708204	-1.39803	0.949716	0.799191	0.247084	2.58498	0.964366
RBP7++RET7_NA_RET7	Habitual aborter || id:finngen_R12_N14_HABITABORT	Wald ratio	1	-0.68718	0.439097	0.117586	-1.54781	0.173449	0.502993	0.212713	1.1894	0.939185
RAB6B++RAB6B_NA_RAB6B	Habitual aborter || id:finngen_R12_N14_HABITABORT	Wald ratio	1	0.374385	0.235528	0.111935	-0.0872495	0.836019	1.4541	0.916448	2.30716	0.939185
PREP++PPCE_NA_PPCE	Habitual aborter || id:finngen_R12_N14_HABITABORT	Inverse variance weighted	2	0.130575	0.34187	0.702502	-0.539489	0.80064	1.13948	0.583046	2.22697	0.997793
VOPP1++ECOP_NA_ECOP	Habitual aborter || id:finngen_R12_N14_HABITABORT	Inverse variance weighted	2	0.410565	0.596175	0.491034	-0.757938	1.57907	1.50767	0.468632	4.85043	0.997793
SUMO3++SUMO3_NA_SUMO3	Habitual aborter || id:finngen_R12_N14_HABITABORT	Wald ratio	1	-0.336475	0.886324	0.70422	-2.07367	1.40072	0.714284	0.125723	4.05812	0.964366
DNAJC17++DJC17_NA_DJC17	Habitual aborter || id:finngen_R12_N14_HABITABORT	Inverse variance weighted	2	0.746206	0.478434	0.118834	-0.191524	1.68394	2.10898	0.8257	5.38672	0.997793
CAPN2++CAN2_NA_CAN2	Habitual aborter || id:finngen_R12_N14_HABITABORT	Inverse variance weighted (multiplicative random effects)	3	-0.0227902	0.405975	0.955233	-0.818501	0.772921	0.977467	0.441092	2.16608	0.997793
CAPN2++CAN2_NA_CAN2	Habitual aborter || id:finngen_R12_N14_HABITABORT	MR Egger	3	-0.475143	0.3048	0.363109	-1.07255	0.122265	0.621796	0.342135	1.13005	0.999203
CAPN2++CAN2_NA_CAN2	Habitual aborter || id:finngen_R12_N14_HABITABORT	Weighted median	3	-0.255852	0.248663	0.303521	-0.743231	0.231527	0.774256	0.475575	1.26052	0.995209
CAPN2++CAN2_NA_CAN2	Habitual aborter || id:finngen_R12_N14_HABITABORT	Weighted mode	3	-0.269227	0.258998	0.407747	-0.776864	0.23841	0.76397	0.459846	1.26923	0.997383
PTPN7++PTN7_NA_PTN7	Habitual aborter || id:finngen_R12_N14_HABITABORT	Wald ratio	1	-0.279188	0.909051	0.758752	-2.06093	1.50255	0.756397	0.127336	4.49314	0.964366
C8G++CO8G_NA_CO8G	Habitual aborter || id:finngen_R12_N14_HABITABORT	Inverse variance weighted	5	-0.0866899	0.131934	0.511137	-0.345281	0.171901	0.916961	0.708021	1.18756	0.997793
C8G++CO8G_NA_CO8G	Habitual aborter || id:finngen_R12_N14_HABITABORT	MR Egger	5	-0.161942	0.274086	0.596184	-0.699151	0.375266	0.85049	0.497007	1.45538	0.999203
C8G++CO8G_NA_CO8G	Habitual aborter || id:finngen_R12_N14_HABITABORT	Weighted median	5	-0.0602827	0.136465	0.658675	-0.327755	0.207189	0.941498	0.72054	1.23022	0.995209
C8G++CO8G_NA_CO8G	Habitual aborter || id:finngen_R12_N14_HABITABORT	Weighted mode	5	-0.0290468	0.143619	0.849592	-0.31054	0.252446	0.971371	0.733051	1.28717	0.997383
CRLF1++CRLF1_NA_CRLF1	Habitual aborter || id:finngen_R12_N14_HABITABORT	Wald ratio	1	-0.159587	0.224321	0.476821	-0.599256	0.280081	0.852495	0.54922	1.32324	0.939185
NETO1++NETO1_NA_NETO1	Habitual aborter || id:finngen_R12_N14_HABITABORT	Inverse variance weighted	2	-0.320317	1.61449	0.842731	-3.48472	2.84409	0.725919	0.0306623	17.1859	0.997793
CCDC134++CC134_NA_CC134	Habitual aborter || id:finngen_R12_N14_HABITABORT	Inverse variance weighted	2	0.0770706	1.0231	0.939952	-1.9282	2.08234	1.08012	0.14541	8.02321	0.997793
SCGN++Secretagogin_NA_Secretagogin	Habitual aborter || id:finngen_R12_N14_HABITABORT	Inverse variance weighted	2	0.659861	1.24783	0.596939	-1.78588	3.1056	1.93452	0.16765	22.3226	0.997793
VWC2++VWC2_NA_VWC2	Habitual aborter || id:finngen_R12_N14_HABITABORT	Inverse variance weighted	7	-0.133657	0.266182	0.615578	-0.655375	0.38806	0.87489	0.519247	1.47412	0.997793
VWC2++VWC2_NA_VWC2	Habitual aborter || id:finngen_R12_N14_HABITABORT	MR Egger	7	-0.423291	0.588912	0.504463	-1.57756	0.730977	0.654888	0.206479	2.07711	0.999203
VWC2++VWC2_NA_VWC2	Habitual aborter || id:finngen_R12_N14_HABITABORT	Weighted median	7	-0.0866619	0.218821	0.692076	-0.515551	0.342227	0.916987	0.597171	1.40808	0.995209
VWC2++VWC2_NA_VWC2	Habitual aborter || id:finngen_R12_N14_HABITABORT	Weighted mode	7	-0.0179964	0.236789	0.941889	-0.482103	0.44611	0.982165	0.617483	1.56222	0.997383
TXNL4B++TXN4B_NA_TXN4B	Habitual aborter || id:finngen_R12_N14_HABITABORT	Inverse variance weighted	3	-0.305448	0.359389	0.395375	-1.00985	0.398954	0.736793	0.364274	1.49026	0.997793
TXNL4B++TXN4B_NA_TXN4B	Habitual aborter || id:finngen_R12_N14_HABITABORT	MR Egger	3	-0.186946	0.616338	0.812517	-1.39497	1.02108	0.829489	0.247841	2.77618	0.999203
TXNL4B++TXN4B_NA_TXN4B	Habitual aborter || id:finngen_R12_N14_HABITABORT	Weighted median	3	-0.349925	0.371349	0.346035	-1.07777	0.377918	0.704741	0.340354	1.45924	0.995209
TXNL4B++TXN4B_NA_TXN4B	Habitual aborter || id:finngen_R12_N14_HABITABORT	Weighted mode	3	-0.366161	0.393002	0.449848	-1.13644	0.404122	0.693391	0.320958	1.49799	0.997383
CRADD++CRADD_NA_CRADD	Habitual aborter || id:finngen_R12_N14_HABITABORT	Inverse variance weighted	2	0.296466	0.621004	0.633079	-0.920701	1.51363	1.3451	0.39824	4.54321	0.997793
FTL++Ferritin_light_chain	Habitual aborter || id:finngen_R12_N14_HABITABORT	Wald ratio	1	0.554488	1.49018	0.709822	-2.36626	3.47524	1.74105	0.0938311	32.3054	0.964366
GBP1++GBP1_NA_GBP1	Habitual aborter || id:finngen_R12_N14_HABITABORT	Inverse variance weighted	3	0.288992	0.165953	0.081611	-0.0362749	0.614259	1.33508	0.964375	1.84829	0.997793
GBP1++GBP1_NA_GBP1	Habitual aborter || id:finngen_R12_N14_HABITABORT	MR Egger	3	0.214481	0.31727	0.621561	-0.407368	0.836329	1.23922	0.665399	2.30788	0.999203
GBP1++GBP1_NA_GBP1	Habitual aborter || id:finngen_R12_N14_HABITABORT	Weighted median	3	0.276132	0.166785	0.097799	-0.0507661	0.60303	1.31802	0.950501	1.82765	0.995209
GBP1++GBP1_NA_GBP1	Habitual aborter || id:finngen_R12_N14_HABITABORT	Weighted mode	3	0.23731	0.177212	0.312431	-0.110025	0.584646	1.26783	0.895812	1.79436	0.997383
SDF2++SDF2_NA_SDF2	Habitual aborter || id:finngen_R12_N14_HABITABORT	Inverse variance weighted	3	-0.261421	0.209623	0.212361	-0.672282	0.14944	0.769957	0.510542	1.16118	0.997793
SDF2++SDF2_NA_SDF2	Habitual aborter || id:finngen_R12_N14_HABITABORT	MR Egger	3	-0.140826	0.413553	0.791054	-0.95139	0.669738	0.86864	0.386204	1.95372	0.999203
SDF2++SDF2_NA_SDF2	Habitual aborter || id:finngen_R12_N14_HABITABORT	Weighted median	3	-0.252024	0.21245	0.235514	-0.668427	0.164379	0.777226	0.512514	1.17866	0.995209
SDF2++SDF2_NA_SDF2	Habitual aborter || id:finngen_R12_N14_HABITABORT	Weighted mode	3	-0.245893	0.221832	0.383109	-0.680685	0.188898	0.782006	0.50627	1.20792	0.997383
CFL2++COF2_NA_COF2	Habitual aborter || id:finngen_R12_N14_HABITABORT	Wald ratio	1	-0.556949	0.491682	0.257322	-1.52065	0.406748	0.572954	0.218571	1.50192	0.939185
KNG1++Kininogen__HMW__Two_Chain	Habitual aborter || id:finngen_R12_N14_HABITABORT	Inverse variance weighted	5	0.0707989	0.134408	0.598369	-0.19264	0.334238	1.07337	0.824778	1.39688	0.997793
KNG1++Kininogen__HMW__Two_Chain	Habitual aborter || id:finngen_R12_N14_HABITABORT	MR Egger	5	0.316891	0.242396	0.282273	-0.158206	0.791988	1.37285	0.853674	2.20778	0.999203
KNG1++Kininogen__HMW__Two_Chain	Habitual aborter || id:finngen_R12_N14_HABITABORT	Weighted median	5	0.121976	0.136199	0.370481	-0.144974	0.388927	1.12973	0.865045	1.4754	0.995209
KNG1++Kininogen__HMW__Two_Chain	Habitual aborter || id:finngen_R12_N14_HABITABORT	Weighted mode	5	0.125032	0.153085	0.459922	-0.175014	0.425078	1.13318	0.839445	1.52971	0.997383
APOA5++Apo_A_V	Habitual aborter || id:finngen_R12_N14_HABITABORT	Inverse variance weighted	8	0.247813	0.139718	0.076118	-0.0260338	0.521659	1.28122	0.974302	1.68482	0.997793
APOA5++Apo_A_V	Habitual aborter || id:finngen_R12_N14_HABITABORT	MR Egger	8	0.0149654	0.349021	0.96719	-0.669116	0.699047	1.01508	0.512161	2.01183	0.999203
APOA5++Apo_A_V	Habitual aborter || id:finngen_R12_N14_HABITABORT	Weighted median	8	0.178569	0.125239	0.153921	-0.0669006	0.424038	1.19551	0.935288	1.52812	0.995209
APOA5++Apo_A_V	Habitual aborter || id:finngen_R12_N14_HABITABORT	Weighted mode	8	0.208762	0.129742	0.15164	-0.0455326	0.463057	1.23215	0.955488	1.58892	0.997383
BPIFB1++LPLC1_NA_LPLC1	Habitual aborter || id:finngen_R12_N14_HABITABORT	Inverse variance weighted	5	-0.427023	0.225288	0.0580316	-0.868587	0.0145402	0.652448	0.419544	1.01465	0.997793
BPIFB1++LPLC1_NA_LPLC1	Habitual aborter || id:finngen_R12_N14_HABITABORT	MR Egger	5	-0.735676	0.551536	0.27447	-1.81669	0.345335	0.479181	0.162563	1.41246	0.999203
BPIFB1++LPLC1_NA_LPLC1	Habitual aborter || id:finngen_R12_N14_HABITABORT	Weighted median	5	-0.553453	0.252143	0.0281639	-1.04765	-0.0592526	0.574961	0.35076	0.942469	0.995209
BPIFB1++LPLC1_NA_LPLC1	Habitual aborter || id:finngen_R12_N14_HABITABORT	Weighted mode	5	-0.534517	0.263985	0.112879	-1.05193	-0.0171059	0.585952	0.349264	0.98304	0.997383
BMPER++BMPER_NA_BMPER	Habitual aborter || id:finngen_R12_N14_HABITABORT	Inverse variance weighted	2	-0.0808786	0.557798	0.884714	-1.17416	1.0124	0.922306	0.309078	2.75221	0.997793
CPB1++Carboxypeptidase_B1	Habitual aborter || id:finngen_R12_N14_HABITABORT	Inverse variance weighted	2	-0.276762	0.247735	0.263922	-0.762321	0.208798	0.758235	0.466582	1.2322	0.997793
KL++KLOTHO_NA_KLOTHO	Habitual aborter || id:finngen_R12_N14_HABITABORT	Inverse variance weighted	3	0.192861	0.27415	0.481754	-0.344474	0.730195	1.21271	0.708593	2.07549	0.997793
KL++KLOTHO_NA_KLOTHO	Habitual aborter || id:finngen_R12_N14_HABITABORT	MR Egger	3	0.197906	0.489775	0.755528	-0.762053	1.15787	1.21885	0.466707	3.18313	0.999203
KL++KLOTHO_NA_KLOTHO	Habitual aborter || id:finngen_R12_N14_HABITABORT	Weighted median	3	0.148883	0.282012	0.597548	-0.403861	0.701627	1.16054	0.667737	2.01703	0.995209
KL++KLOTHO_NA_KLOTHO	Habitual aborter || id:finngen_R12_N14_HABITABORT	Weighted mode	3	0.14601	0.309603	0.683653	-0.460812	0.752831	1.15721	0.630771	2.123	0.997383
FABP2++FABP2_NA_FABP2	Habitual aborter || id:finngen_R12_N14_HABITABORT	Inverse variance weighted	4	-0.0813155	0.122944	0.508355	-0.322286	0.159655	0.921903	0.724491	1.17311	0.997793
FABP2++FABP2_NA_FABP2	Habitual aborter || id:finngen_R12_N14_HABITABORT	MR Egger	4	-0.0742092	0.569308	0.908218	-1.19005	1.04163	0.928477	0.304205	2.83384	0.999203
FABP2++FABP2_NA_FABP2	Habitual aborter || id:finngen_R12_N14_HABITABORT	Weighted median	4	-0.0630264	0.123233	0.609044	-0.304564	0.178511	0.938919	0.737445	1.19544	0.995209
FABP2++FABP2_NA_FABP2	Habitual aborter || id:finngen_R12_N14_HABITABORT	Weighted mode	4	-0.046816	0.125841	0.734599	-0.293465	0.199833	0.954263	0.745676	1.2212	0.997383
GAS6++GAS_6	Habitual aborter || id:finngen_R12_N14_HABITABORT	Inverse variance weighted	4	0.139705	0.18565	0.451741	-0.22417	0.503579	1.14993	0.799179	1.65463	0.997793
GAS6++GAS_6	Habitual aborter || id:finngen_R12_N14_HABITABORT	MR Egger	4	0.146591	0.500699	0.797277	-0.83478	1.12796	1.15788	0.43397	3.08935	0.999203
GAS6++GAS_6	Habitual aborter || id:finngen_R12_N14_HABITABORT	Weighted median	4	0.0849591	0.190687	0.655928	-0.288787	0.458706	1.08867	0.749171	1.58202	0.995209
GAS6++GAS_6	Habitual aborter || id:finngen_R12_N14_HABITABORT	Weighted mode	4	0.0664026	0.208773	0.771293	-0.342792	0.475597	1.06866	0.709786	1.60898	0.997383
GSTM1++GST_M1_1	Habitual aborter || id:finngen_R12_N14_HABITABORT	Inverse variance weighted	6	0.0250803	0.132223	0.849558	-0.234076	0.284237	1.0254	0.791301	1.32875	0.997793
GSTM1++GST_M1_1	Habitual aborter || id:finngen_R12_N14_HABITABORT	MR Egger	6	0.264963	0.123628	0.0987297	0.0226516	0.507274	1.30338	1.02291	1.66076	0.999203
GSTM1++GST_M1_1	Habitual aborter || id:finngen_R12_N14_HABITABORT	Weighted median	6	0.0758318	0.0969029	0.433889	-0.114098	0.265762	1.07878	0.892171	1.30442	0.995209
GSTM1++GST_M1_1	Habitual aborter || id:finngen_R12_N14_HABITABORT	Weighted mode	6	0.0900927	0.0896645	0.361124	-0.0856497	0.265835	1.09428	0.917916	1.30452	0.997383
GFER++HERV1_NA_HERV1	Habitual aborter || id:finngen_R12_N14_HABITABORT	Wald ratio	1	-1.09111	0.888611	0.219489	-2.83279	0.650563	0.335842	0.0588483	1.91662	0.939185
LDHA++LDHA_NA_LDHA	Habitual aborter || id:finngen_R12_N14_HABITABORT	Wald ratio	1	0.777921	0.962596	0.419005	-1.10877	2.66461	2.17694	0.329966	14.3623	0.939185
SERPINB5++Maspin_NA_Maspin	Habitual aborter || id:finngen_R12_N14_HABITABORT	Wald ratio	1	0.0820072	0.376988	0.827794	-0.65689	0.820905	1.08546	0.518461	2.27255	0.970998
LOXL3++LOXL3_NA_LOXL3	Habitual aborter || id:finngen_R12_N14_HABITABORT	Wald ratio	1	-0.0537291	0.555232	0.92291	-1.14198	1.03453	0.947689	0.319185	2.81377	0.98491
PNP++PNP_NA_PNP	Habitual aborter || id:finngen_R12_N14_HABITABORT	Inverse variance weighted	2	-0.0284181	0.346413	0.934618	-0.707387	0.650551	0.971982	0.492931	1.9166	0.997793
PCSK2++NEC2_NA_NEC2	Habitual aborter || id:finngen_R12_N14_HABITABORT	Wald ratio	1	-0.566238	0.612893	0.35555	-1.76751	0.635031	0.567657	0.170758	1.88708	0.939185
SERPINB4++SCCA2_NA_SCCA2	Habitual aborter || id:finngen_R12_N14_HABITABORT	Inverse variance weighted	3	0.0991025	0.351112	0.777749	-0.589078	0.787283	1.10418	0.554839	2.19742	0.997793
SERPINB4++SCCA2_NA_SCCA2	Habitual aborter || id:finngen_R12_N14_HABITABORT	MR Egger	3	0.404581	0.408728	0.503246	-0.396526	1.20569	1.49867	0.672653	3.33905	0.999203
SERPINB4++SCCA2_NA_SCCA2	Habitual aborter || id:finngen_R12_N14_HABITABORT	Weighted median	3	0.10023	0.29555	0.734511	-0.479048	0.679508	1.10543	0.619373	1.97291	0.995209
SERPINB4++SCCA2_NA_SCCA2	Habitual aborter || id:finngen_R12_N14_HABITABORT	Weighted mode	3	0.326191	0.335859	0.43389	-0.332094	0.984476	1.38568	0.71742	2.67641	0.997383
TIMD4++TIM_4	Habitual aborter || id:finngen_R12_N14_HABITABORT	Inverse variance weighted	4	-0.0434088	0.195928	0.82466	-0.427428	0.34061	0.95752	0.652185	1.4058	0.997793
TIMD4++TIM_4	Habitual aborter || id:finngen_R12_N14_HABITABORT	MR Egger	4	-0.0810696	0.426762	0.866871	-0.917523	0.755384	0.922129	0.399507	2.12843	0.999203
TIMD4++TIM_4	Habitual aborter || id:finngen_R12_N14_HABITABORT	Weighted median	4	-0.037291	0.207701	0.857512	-0.444385	0.369803	0.963396	0.641218	1.44745	0.995209
TIMD4++TIM_4	Habitual aborter || id:finngen_R12_N14_HABITABORT	Weighted mode	4	-0.0694067	0.214247	0.767242	-0.48933	0.350517	0.932947	0.613037	1.4198	0.997383
NT5E++5__Nucleotidase	Habitual aborter || id:finngen_R12_N14_HABITABORT	Inverse variance weighted (multiplicative random effects)	4	-0.231713	0.236585	0.32738	-0.695419	0.231994	0.793174	0.498865	1.26111	0.997793
NT5E++5__Nucleotidase	Habitual aborter || id:finngen_R12_N14_HABITABORT	MR Egger	4	-0.491344	0.358778	0.304342	-1.19455	0.21186	0.611803	0.302841	1.23598	0.999203
NT5E++5__Nucleotidase	Habitual aborter || id:finngen_R12_N14_HABITABORT	Weighted median	4	-0.268121	0.143761	0.0621739	-0.549892	0.0136495	0.764815	0.577012	1.01374	0.995209
NT5E++5__Nucleotidase	Habitual aborter || id:finngen_R12_N14_HABITABORT	Weighted mode	4	-0.360051	0.15118	0.0974771	-0.656365	-0.0637374	0.697641	0.518734	0.938251	0.997383
AMBP++a1_Microglobulin	Habitual aborter || id:finngen_R12_N14_HABITABORT	Inverse variance weighted	2	0.707574	0.440878	0.108512	-0.156548	1.5717	2.02906	0.85509	4.81481	0.997793
CD8A++CD8A_NA_CD8A	Habitual aborter || id:finngen_R12_N14_HABITABORT	Inverse variance weighted	2	0.27496	0.209407	0.189169	-0.135478	0.685397	1.31648	0.873298	1.98456	0.997793
COL9A1++CO9A1_NA_CO9A1	Habitual aborter || id:finngen_R12_N14_HABITABORT	Inverse variance weighted	2	-0.673561	0.689077	0.32833	-2.02415	0.677029	0.509889	0.132106	1.96802	0.997793
HEXB++Hexosaminidase_B	Habitual aborter || id:finngen_R12_N14_HABITABORT	Inverse variance weighted	2	0.138808	0.200063	0.487793	-0.253315	0.530932	1.1489	0.776223	1.70052	0.997793
PNLIPRP2++LIPR2_NA_LIPR2	Habitual aborter || id:finngen_R12_N14_HABITABORT	Inverse variance weighted	9	0.0570598	0.0813233	0.482902	-0.102334	0.216453	1.05872	0.902728	1.24167	0.997793
PNLIPRP2++LIPR2_NA_LIPR2	Habitual aborter || id:finngen_R12_N14_HABITABORT	MR Egger	9	0.366094	0.224916	0.147615	-0.0747412	0.806929	1.44209	0.927984	2.24102	0.999203
PNLIPRP2++LIPR2_NA_LIPR2	Habitual aborter || id:finngen_R12_N14_HABITABORT	Weighted median	9	0.0969144	0.106436	0.362538	-0.1117	0.305529	1.10177	0.894312	1.35734	0.995209
PNLIPRP2++LIPR2_NA_LIPR2	Habitual aborter || id:finngen_R12_N14_HABITABORT	Weighted mode	9	0.107455	0.0949628	0.290601	-0.078672	0.293582	1.11344	0.924343	1.34122	0.997383
LRP11++LRP11_NA_LRP11	Habitual aborter || id:finngen_R12_N14_HABITABORT	Inverse variance weighted	6	-0.0637228	0.0859038	0.458213	-0.232094	0.104649	0.938265	0.792871	1.11032	0.997793
LRP11++LRP11_NA_LRP11	Habitual aborter || id:finngen_R12_N14_HABITABORT	MR Egger	6	-0.234469	0.169023	0.23767	-0.565755	0.0968164	0.790991	0.567931	1.10166	0.999203
LRP11++LRP11_NA_LRP11	Habitual aborter || id:finngen_R12_N14_HABITABORT	Weighted median	6	-0.10137	0.0891577	0.25555	-0.276119	0.0733794	0.903599	0.758723	1.07614	0.995209
LRP11++LRP11_NA_LRP11	Habitual aborter || id:finngen_R12_N14_HABITABORT	Weighted mode	6	-0.111596	0.0883714	0.262346	-0.284804	0.0616117	0.894405	0.752162	1.06355	0.997383
PLTP++PLTP_NA_PLTP	Habitual aborter || id:finngen_R12_N14_HABITABORT	Inverse variance weighted	5	-0.0855247	0.210374	0.684348	-0.497857	0.326808	0.91803	0.607832	1.38654	0.997793
PLTP++PLTP_NA_PLTP	Habitual aborter || id:finngen_R12_N14_HABITABORT	MR Egger	5	-0.181549	0.635316	0.793656	-1.42677	1.06367	0.833977	0.240083	2.89699	0.999203
PLTP++PLTP_NA_PLTP	Habitual aborter || id:finngen_R12_N14_HABITABORT	Weighted median	5	-0.170168	0.22669	0.452855	-0.614481	0.274145	0.843523	0.540922	1.31541	0.995209
PLTP++PLTP_NA_PLTP	Habitual aborter || id:finngen_R12_N14_HABITABORT	Weighted mode	5	-0.25709	0.253765	0.368312	-0.75447	0.240289	0.773298	0.47026	1.27162	0.997383
CAMP++LL_37	Habitual aborter || id:finngen_R12_N14_HABITABORT	Wald ratio	1	1.24212	0.565506	0.0280579	0.133728	2.35051	3.46294	1.14308	10.4909	0.750123
AOC1++ABP1_NA_ABP1	Habitual aborter || id:finngen_R12_N14_HABITABORT	Inverse variance weighted	8	-0.210548	0.108112	0.0514741	-0.422447	0.00135076	0.81014	0.655441	1.00135	0.997793
AOC1++ABP1_NA_ABP1	Habitual aborter || id:finngen_R12_N14_HABITABORT	MR Egger	8	-0.231023	0.179282	0.24499	-0.582415	0.120369	0.793721	0.558548	1.12791	0.999203
AOC1++ABP1_NA_ABP1	Habitual aborter || id:finngen_R12_N14_HABITABORT	Weighted median	8	-0.194139	0.125034	0.120496	-0.439205	0.0509268	0.823543	0.644548	1.05225	0.995209
AOC1++ABP1_NA_ABP1	Habitual aborter || id:finngen_R12_N14_HABITABORT	Weighted mode	8	-0.197625	0.122731	0.151382	-0.438177	0.0429267	0.820677	0.645212	1.04386	0.997383
CES1++carboxylesterase__liver	Habitual aborter || id:finngen_R12_N14_HABITABORT	Wald ratio	1	-1.39411	0.981694	0.155576	-3.31823	0.530006	0.248053	0.0362168	1.69894	0.939185
CD248++CD248_NA_CD248	Habitual aborter || id:finngen_R12_N14_HABITABORT	Inverse variance weighted	2	0.574201	0.715192	0.422054	-0.827575	1.97598	1.77571	0.437108	7.21366	0.997793
FGFBP1++FGFP1_NA_FGFP1	Habitual aborter || id:finngen_R12_N14_HABITABORT	Wald ratio	1	0.594088	0.792802	0.453644	-0.959803	2.14798	1.81138	0.382968	8.56753	0.939185
ATRN++Attractin_NA_Attractin	Habitual aborter || id:finngen_R12_N14_HABITABORT	Inverse variance weighted	6	-0.0757589	0.130095	0.560342	-0.330746	0.179228	0.92704	0.718388	1.19629	0.997793
ATRN++Attractin_NA_Attractin	Habitual aborter || id:finngen_R12_N14_HABITABORT	MR Egger	6	-0.141062	0.2031	0.525571	-0.539139	0.257014	0.868435	0.58325	1.29306	0.999203
ATRN++Attractin_NA_Attractin	Habitual aborter || id:finngen_R12_N14_HABITABORT	Weighted median	6	-0.0879482	0.141134	0.533184	-0.364571	0.188675	0.915808	0.694494	1.20765	0.995209
ATRN++Attractin_NA_Attractin	Habitual aborter || id:finngen_R12_N14_HABITABORT	Weighted mode	6	-0.094106	0.154003	0.567865	-0.395951	0.207739	0.910186	0.673039	1.23089	0.997383
LEFTY2++Lefty_A	Habitual aborter || id:finngen_R12_N14_HABITABORT	Inverse variance weighted	7	-0.118235	0.243406	0.627144	-0.595311	0.358842	0.888487	0.551391	1.43167	0.997793
LEFTY2++Lefty_A	Habitual aborter || id:finngen_R12_N14_HABITABORT	MR Egger	7	-0.243816	0.506966	0.650872	-1.23747	0.749837	0.783632	0.290117	2.11666	0.999203
LEFTY2++Lefty_A	Habitual aborter || id:finngen_R12_N14_HABITABORT	Weighted median	7	-0.350588	0.283839	0.216769	-0.906912	0.205736	0.704274	0.403769	1.22843	0.995209
LEFTY2++Lefty_A	Habitual aborter || id:finngen_R12_N14_HABITABORT	Weighted mode	7	-0.477771	0.411231	0.289437	-1.28378	0.328242	0.620164	0.276987	1.38853	0.997383
LRP12++LRP12_NA_LRP12	Habitual aborter || id:finngen_R12_N14_HABITABORT	Inverse variance weighted	2	0.254841	1.7876	0.886637	-3.24885	3.75853	1.29026	0.0388188	42.8855	0.997793
NAGLU++NAG_NA_NAG	Habitual aborter || id:finngen_R12_N14_HABITABORT	Inverse variance weighted	11	-0.0313162	0.0777702	0.687187	-0.183746	0.121113	0.969169	0.832147	1.12875	0.997793
NAGLU++NAG_NA_NAG	Habitual aborter || id:finngen_R12_N14_HABITABORT	MR Egger	11	-0.0136349	0.130578	0.919127	-0.269568	0.242298	0.986458	0.763709	1.27417	0.999203
NAGLU++NAG_NA_NAG	Habitual aborter || id:finngen_R12_N14_HABITABORT	Weighted median	11	-0.0119685	0.097591	0.902393	-0.203247	0.17931	0.988103	0.816077	1.19639	0.995209
NAGLU++NAG_NA_NAG	Habitual aborter || id:finngen_R12_N14_HABITABORT	Weighted mode	11	-0.103768	0.0833254	0.241401	-0.267085	0.0595502	0.901435	0.765608	1.06136	0.997383
PRSS8++Prostasin_NA_Prostasin	Habitual aborter || id:finngen_R12_N14_HABITABORT	Inverse variance weighted	2	-0.41328	0.525027	0.431188	-1.44233	0.615773	0.661477	0.236375	1.85109	0.997793
SAA1++SAA_NA_SAA	Habitual aborter || id:finngen_R12_N14_HABITABORT	Inverse variance weighted	4	-0.184839	0.106894	0.0837782	-0.394352	0.0246742	0.831238	0.674117	1.02498	0.997793
SAA1++SAA_NA_SAA	Habitual aborter || id:finngen_R12_N14_HABITABORT	MR Egger	4	-0.176225	0.168557	0.405534	-0.506595	0.154146	0.83843	0.602543	1.16666	0.999203
SAA1++SAA_NA_SAA	Habitual aborter || id:finngen_R12_N14_HABITABORT	Weighted median	4	-0.188057	0.106122	0.0763798	-0.396056	0.0199415	0.828567	0.672969	1.02014	0.995209
SAA1++SAA_NA_SAA	Habitual aborter || id:finngen_R12_N14_HABITABORT	Weighted mode	4	-0.179426	0.113508	0.212072	-0.401901	0.0430484	0.835749	0.669047	1.04399	0.997383
SAA4++SAA_4	Habitual aborter || id:finngen_R12_N14_HABITABORT	Inverse variance weighted	7	-0.104683	0.114742	0.361591	-0.329577	0.12021	0.90061	0.719228	1.12773	0.997793
SAA4++SAA_4	Habitual aborter || id:finngen_R12_N14_HABITABORT	MR Egger	7	-0.215639	0.189285	0.306227	-0.586637	0.155359	0.806026	0.556195	1.16808	0.999203
SAA4++SAA_4	Habitual aborter || id:finngen_R12_N14_HABITABORT	Weighted median	7	-0.122965	0.11016	0.264318	-0.338878	0.0929479	0.884295	0.712569	1.0974	0.995209
SAA4++SAA_4	Habitual aborter || id:finngen_R12_N14_HABITABORT	Weighted mode	7	-0.113267	0.103578	0.316102	-0.316279	0.0897452	0.892912	0.728856	1.0939	0.997383
CLSTN1++Alcadein_alpha_1	Habitual aborter || id:finngen_R12_N14_HABITABORT	Inverse variance weighted	6	-0.0476363	0.164163	0.771681	-0.369396	0.274124	0.953481	0.691151	1.31538	0.997793
CLSTN1++Alcadein_alpha_1	Habitual aborter || id:finngen_R12_N14_HABITABORT	MR Egger	6	-0.174188	0.18156	0.391688	-0.530047	0.18167	0.840139	0.588578	1.19922	0.999203
CLSTN1++Alcadein_alpha_1	Habitual aborter || id:finngen_R12_N14_HABITABORT	Weighted median	6	-0.0810445	0.17032	0.63419	-0.414871	0.252782	0.922153	0.660425	1.2876	0.995209
CLSTN1++Alcadein_alpha_1	Habitual aborter || id:finngen_R12_N14_HABITABORT	Weighted mode	6	-0.118197	0.176654	0.533086	-0.464438	0.228044	0.888521	0.628488	1.25614	0.997383
GLIPR2++GAPR1_NA_GAPR1	Habitual aborter || id:finngen_R12_N14_HABITABORT	Inverse variance weighted	2	-0.283997	0.195427	0.146166	-0.667034	0.0990407	0.752769	0.513229	1.10411	0.997793
ALAD++HEM2_NA_HEM2	Habitual aborter || id:finngen_R12_N14_HABITABORT	Inverse variance weighted	7	0.355917	0.209282	0.0890068	-0.0542751	0.76611	1.42749	0.947172	2.15138	0.997793
ALAD++HEM2_NA_HEM2	Habitual aborter || id:finngen_R12_N14_HABITABORT	MR Egger	7	0.265564	0.28696	0.397207	-0.296878	0.828006	1.30417	0.743134	2.28875	0.999203
ALAD++HEM2_NA_HEM2	Habitual aborter || id:finngen_R12_N14_HABITABORT	Weighted median	7	0.361777	0.224486	0.107054	-0.0782155	0.801769	1.43588	0.924765	2.22948	0.995209
ALAD++HEM2_NA_HEM2	Habitual aborter || id:finngen_R12_N14_HABITABORT	Weighted mode	7	0.358742	0.218952	0.152441	-0.0704037	0.787887	1.43153	0.932018	2.19875	0.997383
ADH1C++ADH1G_NA_ADH1G	Habitual aborter || id:finngen_R12_N14_HABITABORT	Wald ratio	1	0.535198	0.39236	0.172553	-0.233829	1.30422	1.70779	0.791497	3.68483	0.939185
CSRP1++Cysteine_rich_protein_1	Habitual aborter || id:finngen_R12_N14_HABITABORT	Wald ratio	1	-0.240126	0.524828	0.647288	-1.26879	0.788536	0.786529	0.281172	2.20017	0.957339
EPHB4++EphB4_NA_EphB4	Habitual aborter || id:finngen_R12_N14_HABITABORT	Inverse variance weighted	2	0.725011	0.416113	0.0814484	-0.0905697	1.54059	2.06475	0.913411	4.66735	0.997793
PRSS27++Marapsin_NA_Marapsin	Habitual aborter || id:finngen_R12_N14_HABITABORT	Inverse variance weighted	3	0.00612977	0.250748	0.980497	-0.485336	0.497596	1.00615	0.61549	1.64476	0.997793
PRSS27++Marapsin_NA_Marapsin	Habitual aborter || id:finngen_R12_N14_HABITABORT	MR Egger	3	0.371561	0.418058	0.537445	-0.447833	1.19095	1.45	0.639011	3.29022	0.999203
PRSS27++Marapsin_NA_Marapsin	Habitual aborter || id:finngen_R12_N14_HABITABORT	Weighted median	3	0.0110031	0.256088	0.965729	-0.490929	0.512935	1.01106	0.612057	1.67019	0.995209
PRSS27++Marapsin_NA_Marapsin	Habitual aborter || id:finngen_R12_N14_HABITABORT	Weighted mode	3	0.0234518	0.252696	0.934517	-0.471832	0.518736	1.02373	0.623858	1.6799	0.997383
SLITRK1++SLIK1_NA_SLIK1	Habitual aborter || id:finngen_R12_N14_HABITABORT	Wald ratio	1	0.943085	0.928911	0.309982	-0.87758	2.76375	2.56789	0.415788	15.8592	0.939185
VIM++Vimentin_NA_Vimentin	Habitual aborter || id:finngen_R12_N14_HABITABORT	Inverse variance weighted	2	1.22975	1.02912	0.232105	-0.787321	3.24682	3.42037	0.455062	25.7084	0.997793
AMY2B++Alpha_amylase_2B	Habitual aborter || id:finngen_R12_N14_HABITABORT	Inverse variance weighted	10	-0.116483	0.14209	0.41234	-0.39498	0.162014	0.890045	0.673693	1.17588	0.997793
AMY2B++Alpha_amylase_2B	Habitual aborter || id:finngen_R12_N14_HABITABORT	MR Egger	10	-0.326327	0.315456	0.331175	-0.94462	0.291966	0.721569	0.388827	1.33906	0.999203
AMY2B++Alpha_amylase_2B	Habitual aborter || id:finngen_R12_N14_HABITABORT	Weighted median	10	-0.285871	0.131782	0.0300623	-0.544163	-0.0275779	0.75136	0.580327	0.972799	0.995209
AMY2B++Alpha_amylase_2B	Habitual aborter || id:finngen_R12_N14_HABITABORT	Weighted mode	10	-0.151491	0.121978	0.245641	-0.390567	0.0875853	0.859426	0.676673	1.09154	0.997383
ENPEP++AMPE_NA_AMPE	Habitual aborter || id:finngen_R12_N14_HABITABORT	Inverse variance weighted	6	-0.354316	0.142796	0.0130915	-0.634197	-0.0744355	0.701653	0.530361	0.928267	0.997793
ENPEP++AMPE_NA_AMPE	Habitual aborter || id:finngen_R12_N14_HABITABORT	MR Egger	6	-0.215716	0.3566	0.577868	-0.914652	0.483219	0.805964	0.400656	1.62129	0.999203
ENPEP++AMPE_NA_AMPE	Habitual aborter || id:finngen_R12_N14_HABITABORT	Weighted median	6	-0.336458	0.158523	0.0337994	-0.647164	-0.0257532	0.714296	0.523529	0.974576	0.995209
ENPEP++AMPE_NA_AMPE	Habitual aborter || id:finngen_R12_N14_HABITABORT	Weighted mode	6	-0.317131	0.158719	0.102192	-0.628219	-0.00604182	0.728236	0.533541	0.993976	0.997383
TCN2++Apo_TC_II	Habitual aborter || id:finngen_R12_N14_HABITABORT	Inverse variance weighted	8	-0.0627642	0.0826395	0.447557	-0.224738	0.0992093	0.939165	0.798726	1.1043	0.997793
TCN2++Apo_TC_II	Habitual aborter || id:finngen_R12_N14_HABITABORT	MR Egger	8	-0.117869	0.313461	0.719836	-0.732252	0.496514	0.888813	0.480825	1.64298	0.999203
TCN2++Apo_TC_II	Habitual aborter || id:finngen_R12_N14_HABITABORT	Weighted median	8	-0.0323299	0.101159	0.749275	-0.230601	0.165941	0.968187	0.794056	1.1805	0.995209
TCN2++Apo_TC_II	Habitual aborter || id:finngen_R12_N14_HABITABORT	Weighted mode	8	-0.0555927	0.0903533	0.557834	-0.232685	0.1215	0.945924	0.792403	1.12919	0.997383
GUSB++BGLR_NA_BGLR	Habitual aborter || id:finngen_R12_N14_HABITABORT	Inverse variance weighted	2	0.488216	0.394869	0.21631	-0.285727	1.26216	1.62941	0.751468	3.53304	0.997793
MUC16++CA125_NA_CA125	Habitual aborter || id:finngen_R12_N14_HABITABORT	Wald ratio	1	-0.0704258	0.40769	0.862853	-0.869499	0.728648	0.931997	0.419161	2.07228	0.976565
CR2++Complement_receptor_type_2	Habitual aborter || id:finngen_R12_N14_HABITABORT	Inverse variance weighted	5	0.0935855	0.335236	0.78012	-0.563476	0.750647	1.0981	0.569227	2.11837	0.997793
CR2++Complement_receptor_type_2	Habitual aborter || id:finngen_R12_N14_HABITABORT	MR Egger	5	0.110014	0.737153	0.890831	-1.33481	1.55483	1.11629	0.263209	4.7343	0.999203
CR2++Complement_receptor_type_2	Habitual aborter || id:finngen_R12_N14_HABITABORT	Weighted median	5	0.259334	0.331716	0.434336	-0.390831	0.909498	1.29607	0.676495	2.48308	0.995209
CR2++Complement_receptor_type_2	Habitual aborter || id:finngen_R12_N14_HABITABORT	Weighted mode	5	0.330663	0.355869	0.405396	-0.36684	1.02816	1.39189	0.692921	2.79593	0.997383
NCAN++CSPG3_NA_CSPG3	Habitual aborter || id:finngen_R12_N14_HABITABORT	Inverse variance weighted	2	-0.128581	0.282516	0.649017	-0.682313	0.425151	0.879342	0.505447	1.52982	0.997793
ENPP6++ENPP6_NA_ENPP6	Habitual aborter || id:finngen_R12_N14_HABITABORT	Wald ratio	1	0.270638	0.922268	0.769179	-1.53701	2.07828	1.3108	0.215024	7.99074	0.964366
FCN1++FCN1_NA_FCN1	Habitual aborter || id:finngen_R12_N14_HABITABORT	Inverse variance weighted	8	-0.0281779	0.163158	0.862885	-0.347968	0.291612	0.972215	0.706121	1.33858	0.997793
FCN1++FCN1_NA_FCN1	Habitual aborter || id:finngen_R12_N14_HABITABORT	MR Egger	8	-0.164017	0.307175	0.612568	-0.76608	0.438046	0.848728	0.464831	1.54968	0.999203
FCN1++FCN1_NA_FCN1	Habitual aborter || id:finngen_R12_N14_HABITABORT	Weighted median	8	-0.0111434	0.142619	0.937721	-0.290677	0.26839	0.988918	0.747757	1.30786	0.995209
FCN1++FCN1_NA_FCN1	Habitual aborter || id:finngen_R12_N14_HABITABORT	Weighted mode	8	-0.00927483	0.145848	0.951073	-0.295137	0.276587	0.990768	0.74443	1.31862	0.997383
FCRLB++FCRLB_NA_FCRLB	Habitual aborter || id:finngen_R12_N14_HABITABORT	Inverse variance weighted	4	0.0999454	0.149404	0.50352	-0.192886	0.392777	1.10511	0.824576	1.48109	0.997793
FCRLB++FCRLB_NA_FCRLB	Habitual aborter || id:finngen_R12_N14_HABITABORT	MR Egger	4	0.245145	0.258501	0.443057	-0.261518	0.751808	1.27781	0.769882	2.12083	0.999203
FCRLB++FCRLB_NA_FCRLB	Habitual aborter || id:finngen_R12_N14_HABITABORT	Weighted median	4	0.155695	0.155129	0.315546	-0.148357	0.459747	1.16847	0.862123	1.58367	0.995209
FCRLB++FCRLB_NA_FCRLB	Habitual aborter || id:finngen_R12_N14_HABITABORT	Weighted mode	4	0.181097	0.186545	0.403255	-0.184531	0.546725	1.19853	0.831494	1.72759	0.997383
FBLN5++fibulin_5	Habitual aborter || id:finngen_R12_N14_HABITABORT	Inverse variance weighted	2	1.1386	0.574263	0.0473997	0.0130423	2.26415	3.12239	1.01313	9.62297	0.997793
FOLR2++FOLR2_NA_FOLR2	Habitual aborter || id:finngen_R12_N14_HABITABORT	Inverse variance weighted	2	-0.556886	0.391934	0.155355	-1.32508	0.211304	0.57299	0.265783	1.23529	0.997793
GC++Gc_Globulin__Mixed_Type	Habitual aborter || id:finngen_R12_N14_HABITABORT	Wald ratio	1	-0.068438	0.446596	0.878206	-0.943767	0.806891	0.933851	0.389159	2.24093	0.976565
HTRA1++HTRA1_NA_HTRA1	Habitual aborter || id:finngen_R12_N14_HABITABORT	Inverse variance weighted	2	0.483924	0.580769	0.404706	-0.654384	1.62223	1.62243	0.519762	5.06438	0.997793
HEXIM1++HEXI1_NA_HEXI1	Habitual aborter || id:finngen_R12_N14_HABITABORT	Wald ratio	1	-0.165013	0.611266	0.787197	-1.36309	1.03307	0.847883	0.255868	2.80968	0.964366
IL6R++IL_6_sRa	Habitual aborter || id:finngen_R12_N14_HABITABORT	Inverse variance weighted	6	0.122951	0.0614695	0.0454798	0.00247041	0.243431	1.13083	1.00247	1.27562	0.997793
IL6R++IL_6_sRa	Habitual aborter || id:finngen_R12_N14_HABITABORT	MR Egger	6	0.0899703	0.0992571	0.41597	-0.104574	0.284514	1.09414	0.900708	1.32912	0.999203
IL6R++IL_6_sRa	Habitual aborter || id:finngen_R12_N14_HABITABORT	Weighted median	6	0.115025	0.0639568	0.0721009	-0.0103303	0.24038	1.1219	0.989723	1.27173	0.995209
IL6R++IL_6_sRa	Habitual aborter || id:finngen_R12_N14_HABITABORT	Weighted mode	6	0.10118	0.0679659	0.19674	-0.032033	0.234393	1.10648	0.968475	1.26414	0.997383
ITGA2++Integrin_alpha_2	Habitual aborter || id:finngen_R12_N14_HABITABORT	Wald ratio	1	0.203873	0.581914	0.726077	-0.936678	1.34442	1.22614	0.391928	3.83598	0.964366
MAPK9++JNK2_NA_JNK2	Habitual aborter || id:finngen_R12_N14_HABITABORT	Inverse variance weighted	2	-0.0522683	0.334148	0.8757	-0.707198	0.602661	0.949074	0.493024	1.82697	0.997793
PKLR++KPYR_NA_KPYR	Habitual aborter || id:finngen_R12_N14_HABITABORT	Inverse variance weighted	2	-0.211578	0.361722	0.558602	-0.920554	0.497398	0.809306	0.398298	1.64444	0.997793
LAP3++LAP_NA_LAP	Habitual aborter || id:finngen_R12_N14_HABITABORT	Inverse variance weighted	3	0.0431052	0.22635	0.848968	-0.400541	0.486752	1.04405	0.669957	1.62702	0.997793
LAP3++LAP_NA_LAP	Habitual aborter || id:finngen_R12_N14_HABITABORT	MR Egger	3	0.0779245	0.324873	0.850131	-0.558827	0.714676	1.08104	0.571879	2.04353	0.999203
LAP3++LAP_NA_LAP	Habitual aborter || id:finngen_R12_N14_HABITABORT	Weighted median	3	0.0398713	0.215742	0.853378	-0.382984	0.462726	1.04068	0.681824	1.5884	0.995209
LAP3++LAP_NA_LAP	Habitual aborter || id:finngen_R12_N14_HABITABORT	Weighted mode	3	0.0500143	0.235568	0.851536	-0.4117	0.511728	1.05129	0.662523	1.66817	0.997383
PNLIP++LIPP_NA_LIPP	Habitual aborter || id:finngen_R12_N14_HABITABORT	Inverse variance weighted	2	0.215685	0.461697	0.640388	-0.689241	1.12061	1.24071	0.501957	3.06673	0.997793
LILRA2++LIRA2_NA_LIRA2	Habitual aborter || id:finngen_R12_N14_HABITABORT	Inverse variance weighted	7	0.169244	0.109308	0.121546	-0.0450005	0.383488	1.18441	0.955997	1.46739	0.997793
LILRA2++LIRA2_NA_LIRA2	Habitual aborter || id:finngen_R12_N14_HABITABORT	MR Egger	7	0.181108	0.145477	0.268324	-0.104026	0.466242	1.19854	0.901202	1.59399	0.999203
LILRA2++LIRA2_NA_LIRA2	Habitual aborter || id:finngen_R12_N14_HABITABORT	Weighted median	7	0.188834	0.124278	0.128649	-0.0547502	0.432418	1.20784	0.946722	1.54098	0.995209
LILRA2++LIRA2_NA_LIRA2	Habitual aborter || id:finngen_R12_N14_HABITABORT	Weighted mode	7	0.1935	0.130802	0.189539	-0.0628721	0.449872	1.21349	0.939064	1.56811	0.997383
LILRB3++LIRB3_NA_LIRB3	Habitual aborter || id:finngen_R12_N14_HABITABORT	Inverse variance weighted	9	-0.261073	0.0770434	0.000702387	-0.412078	-0.110068	0.770225	0.662273	0.895773	0.781757
LILRB3++LIRB3_NA_LIRB3	Habitual aborter || id:finngen_R12_N14_HABITABORT	MR Egger	9	-0.281323	0.161723	0.125494	-0.5983	0.0356548	0.754785	0.549745	1.0363	0.999203
LILRB3++LIRB3_NA_LIRB3	Habitual aborter || id:finngen_R12_N14_HABITABORT	Weighted median	9	-0.277215	0.0879668	0.00162515	-0.44963	-0.1048	0.757892	0.637864	0.900505	0.995209
LILRB3++LIRB3_NA_LIRB3	Habitual aborter || id:finngen_R12_N14_HABITABORT	Weighted mode	9	-0.270801	0.0813641	0.0104113	-0.430274	-0.111327	0.762768	0.650331	0.894646	0.997383
OPCML++OBCAM_NA_OBCAM	Habitual aborter || id:finngen_R12_N14_HABITABORT	Inverse variance weighted	3	0.100852	0.398215	0.800068	-0.67965	0.881353	1.10611	0.506794	2.41416	0.997793
OPCML++OBCAM_NA_OBCAM	Habitual aborter || id:finngen_R12_N14_HABITABORT	MR Egger	3	0.591997	1.7398	0.791203	-2.81801	4.002	1.80759	0.0597247	54.7076	0.999203
OPCML++OBCAM_NA_OBCAM	Habitual aborter || id:finngen_R12_N14_HABITABORT	Weighted median	3	0.133956	0.420212	0.749893	-0.68966	0.957571	1.14334	0.501747	2.60536	0.995209
OPCML++OBCAM_NA_OBCAM	Habitual aborter || id:finngen_R12_N14_HABITABORT	Weighted mode	3	0.17384	0.46192	0.742836	-0.731523	1.0792	1.18987	0.481176	2.94233	0.997383
HSPG2++Perlecan_NA_Perlecan	Habitual aborter || id:finngen_R12_N14_HABITABORT	Inverse variance weighted	5	-0.157747	0.203431	0.438083	-0.556472	0.240977	0.854065	0.573228	1.27249	0.997793
HSPG2++Perlecan_NA_Perlecan	Habitual aborter || id:finngen_R12_N14_HABITABORT	MR Egger	5	-0.602468	0.338546	0.173191	-1.26602	0.0610808	0.547459	0.281952	1.06298	0.999203
HSPG2++Perlecan_NA_Perlecan	Habitual aborter || id:finngen_R12_N14_HABITABORT	Weighted median	5	-0.26937	0.209558	0.198646	-0.680105	0.141364	0.76386	0.506564	1.15184	0.995209
HSPG2++Perlecan_NA_Perlecan	Habitual aborter || id:finngen_R12_N14_HABITABORT	Weighted mode	5	-0.271135	0.220478	0.286172	-0.703271	0.161002	0.762514	0.494963	1.17469	0.997383
RBP4++RBP_NA_RBP	Habitual aborter || id:finngen_R12_N14_HABITABORT	Wald ratio	1	1.3431	0.626622	0.0320813	0.11492	2.57128	3.8309	1.12178	13.0825	0.750123
SMOC2++SMOC2_NA_SMOC2	Habitual aborter || id:finngen_R12_N14_HABITABORT	Inverse variance weighted	6	-0.105441	0.153591	0.492393	-0.40648	0.195597	0.899927	0.665991	1.21604	0.997793
SMOC2++SMOC2_NA_SMOC2	Habitual aborter || id:finngen_R12_N14_HABITABORT	MR Egger	6	-0.527274	0.365769	0.222879	-1.24418	0.189634	0.590212	0.288176	1.20881	0.999203
SMOC2++SMOC2_NA_SMOC2	Habitual aborter || id:finngen_R12_N14_HABITABORT	Weighted median	6	-0.101142	0.162443	0.53353	-0.41953	0.217247	0.903805	0.657356	1.24265	0.995209
SMOC2++SMOC2_NA_SMOC2	Habitual aborter || id:finngen_R12_N14_HABITABORT	Weighted mode	6	-0.180565	0.168179	0.332042	-0.510197	0.149067	0.834798	0.600377	1.16075	0.997383
SORCS1++SORC1_NA_SORC1	Habitual aborter || id:finngen_R12_N14_HABITABORT	Wald ratio	1	1.52014	0.800723	0.057636	-0.0492794	3.08955	4.57285	0.951915	21.9673	0.939185
TAGLN++TAGL_NA_TAGL	Habitual aborter || id:finngen_R12_N14_HABITABORT	Inverse variance weighted	2	-0.72278	0.457061	0.113795	-1.61862	0.17306	0.485401	0.198172	1.18894	0.997793
TMEFF1++TEFF1_NA_TEFF1	Habitual aborter || id:finngen_R12_N14_HABITABORT	Wald ratio	1	1.32215	1.2011	0.270992	-1.032	3.6763	3.75146	0.356292	39.4998	0.939185
COL10A1++COAA1_NA_COAA1	Habitual aborter || id:finngen_R12_N14_HABITABORT	Inverse variance weighted	3	-0.0480784	0.319	0.8802	-0.673319	0.577162	0.953059	0.510013	1.78098	0.997793
COL10A1++COAA1_NA_COAA1	Habitual aborter || id:finngen_R12_N14_HABITABORT	MR Egger	3	-0.720609	0.441949	0.35023	-1.58683	0.14561	0.486456	0.204573	1.15675	0.999203
COL10A1++COAA1_NA_COAA1	Habitual aborter || id:finngen_R12_N14_HABITABORT	Weighted median	3	-0.103178	0.238888	0.665806	-0.571399	0.365043	0.901966	0.564735	1.44058	0.995209
COL10A1++COAA1_NA_COAA1	Habitual aborter || id:finngen_R12_N14_HABITABORT	Weighted mode	3	-0.169406	0.243618	0.558753	-0.646898	0.308086	0.844166	0.523668	1.36082	0.997383
INHBC++INHBC_NA_INHBC	Habitual aborter || id:finngen_R12_N14_HABITABORT	Inverse variance weighted	10	0.0664375	0.0503191	0.186726	-0.0321878	0.165063	1.06869	0.968325	1.17947	0.997793
INHBC++INHBC_NA_INHBC	Habitual aborter || id:finngen_R12_N14_HABITABORT	MR Egger	10	0.0487197	0.238265	0.843087	-0.418281	0.51572	1.04993	0.658178	1.67484	0.999203
INHBC++INHBC_NA_INHBC	Habitual aborter || id:finngen_R12_N14_HABITABORT	Weighted median	10	0.0773749	0.0595839	0.194086	-0.0394095	0.194159	1.08045	0.961357	1.21429	0.995209
INHBC++INHBC_NA_INHBC	Habitual aborter || id:finngen_R12_N14_HABITABORT	Weighted mode	10	0.0753166	0.0548244	0.202755	-0.0321392	0.182772	1.07823	0.968372	1.20054	0.997383
GPT++ALT_NA_ALT	Habitual aborter || id:finngen_R12_N14_HABITABORT	Wald ratio	1	0.0448004	0.999842	0.964261	-1.91489	2.00449	1.04582	0.147358	7.42232	0.994886
FLT4++VEGF_sR3	Habitual aborter || id:finngen_R12_N14_HABITABORT	Inverse variance weighted	3	-0.136069	0.35286	0.699779	-0.827675	0.555536	0.872782	0.437064	1.74288	0.997793
FLT4++VEGF_sR3	Habitual aborter || id:finngen_R12_N14_HABITABORT	MR Egger	3	-0.472372	0.684265	0.615348	-1.81353	0.868789	0.623522	0.163077	2.38402	0.999203
FLT4++VEGF_sR3	Habitual aborter || id:finngen_R12_N14_HABITABORT	Weighted median	3	-0.145796	0.373206	0.69605	-0.877279	0.585687	0.864334	0.415913	1.79622	0.995209
FLT4++VEGF_sR3	Habitual aborter || id:finngen_R12_N14_HABITABORT	Weighted mode	3	-0.231615	0.399377	0.620583	-1.01439	0.551163	0.793251	0.362622	1.73527	0.997383
NID2++NID2_NA_NID2	Habitual aborter || id:finngen_R12_N14_HABITABORT	Inverse variance weighted	5	-0.187748	0.136316	0.168422	-0.454928	0.0794326	0.828824	0.634494	1.08267	0.997793
NID2++NID2_NA_NID2	Habitual aborter || id:finngen_R12_N14_HABITABORT	MR Egger	5	-0.260057	0.327697	0.485409	-0.902344	0.382229	0.771007	0.405618	1.46555	0.999203
NID2++NID2_NA_NID2	Habitual aborter || id:finngen_R12_N14_HABITABORT	Weighted median	5	-0.225214	0.149638	0.13231	-0.518505	0.0680774	0.798346	0.59541	1.07045	0.995209
NID2++NID2_NA_NID2	Habitual aborter || id:finngen_R12_N14_HABITABORT	Weighted mode	5	-0.225771	0.154606	0.217992	-0.528798	0.0772566	0.797901	0.589313	1.08032	0.997383
WIF1++WIF_1	Habitual aborter || id:finngen_R12_N14_HABITABORT	Wald ratio	1	-0.946471	0.872182	0.277843	-2.65595	0.763005	0.388108	0.0702323	2.14471	0.939185
GRAP2++GRB2_related_adapter_protein_2	Habitual aborter || id:finngen_R12_N14_HABITABORT	Wald ratio	1	-0.999766	1.23848	0.419522	-3.42719	1.42766	0.367966	0.032478	4.16893	0.939185
TEC++TEC_NA_TEC	Habitual aborter || id:finngen_R12_N14_HABITABORT	Wald ratio	1	0.144633	0.464309	0.755419	-0.765412	1.05468	1.15562	0.465142	2.87105	0.964366
EPHA4++EPHA4_NA_EPHA4	Habitual aborter || id:finngen_R12_N14_HABITABORT	Inverse variance weighted	2	-0.236134	0.361948	0.514145	-0.945553	0.473285	0.789675	0.388465	1.60526	0.997793
LGR5++LGR5_NA_LGR5	Habitual aborter || id:finngen_R12_N14_HABITABORT	Wald ratio	1	-1.06845	0.972504	0.271915	-2.97456	0.837652	0.343539	0.0510698	2.31093	0.939185
TREM2++TREM2_NA_TREM2	Habitual aborter || id:finngen_R12_N14_HABITABORT	Inverse variance weighted (multiplicative random effects)	6	0.117455	0.235771	0.618361	-0.344656	0.579566	1.12463	0.708464	1.78526	0.997793
TREM2++TREM2_NA_TREM2	Habitual aborter || id:finngen_R12_N14_HABITABORT	MR Egger	6	0.574064	0.320919	0.148155	-0.0549369	1.20307	1.77547	0.946545	3.33031	0.999203
TREM2++TREM2_NA_TREM2	Habitual aborter || id:finngen_R12_N14_HABITABORT	Weighted median	6	0.23539	0.173527	0.17494	-0.104723	0.575504	1.2654	0.900574	1.77803	0.995209
TREM2++TREM2_NA_TREM2	Habitual aborter || id:finngen_R12_N14_HABITABORT	Weighted mode	6	0.28491	0.155938	0.127247	-0.0207291	0.590549	1.32964	0.979484	1.80498	0.997383
LGR4++LGR4_NA_LGR4	Habitual aborter || id:finngen_R12_N14_HABITABORT	Wald ratio	1	-0.512227	0.928266	0.581078	-2.33163	1.30717	0.59916	0.0971375	3.69572	0.939185
UNC5D++UNC5H4_NA_UNC5H4	Habitual aborter || id:finngen_R12_N14_HABITABORT	Inverse variance weighted	2	0.00430029	0.499403	0.99313	-0.97453	0.98313	1.00431	0.37737	2.67281	0.997793
ACVRL1++ALK_1	Habitual aborter || id:finngen_R12_N14_HABITABORT	Inverse variance weighted	3	0.164905	0.389511	0.672029	-0.598536	0.928346	1.17928	0.549616	2.53032	0.997793
ACVRL1++ALK_1	Habitual aborter || id:finngen_R12_N14_HABITABORT	MR Egger	3	0.15894	0.977702	0.897406	-1.75736	2.07524	1.17227	0.1725	7.96643	0.999203
ACVRL1++ALK_1	Habitual aborter || id:finngen_R12_N14_HABITABORT	Weighted median	3	0.230751	0.246258	0.348745	-0.251915	0.713416	1.25954	0.777311	2.04095	0.995209
ACVRL1++ALK_1	Habitual aborter || id:finngen_R12_N14_HABITABORT	Weighted mode	3	0.228833	0.249641	0.456093	-0.260464	0.71813	1.25713	0.770694	2.05059	0.997383
NRXN3++NRX3A_NA_NRX3A	Habitual aborter || id:finngen_R12_N14_HABITABORT	Inverse variance weighted	3	0.268154	0.371843	0.470819	-0.460659	0.996966	1.30755	0.630868	2.71005	0.997793
NRXN3++NRX3A_NA_NRX3A	Habitual aborter || id:finngen_R12_N14_HABITABORT	MR Egger	3	1.49771	1.29634	0.454197	-1.04311	4.03853	4.47143	0.352356	56.7427	0.999203
NRXN3++NRX3A_NA_NRX3A	Habitual aborter || id:finngen_R12_N14_HABITABORT	Weighted median	3	0.437964	0.317993	0.168426	-0.185302	1.06123	1.54955	0.830854	2.88992	0.995209
NRXN3++NRX3A_NA_NRX3A	Habitual aborter || id:finngen_R12_N14_HABITABORT	Weighted mode	3	0.502192	0.380003	0.317236	-0.242614	1.247	1.65234	0.784575	3.47988	0.997383
TLR1++TLR1_NA_TLR1	Habitual aborter || id:finngen_R12_N14_HABITABORT	Wald ratio	1	-1.14158	0.509623	0.0250884	-2.14044	-0.142715	0.319315	0.117603	0.867001	0.750123
MYOC++MYOC_NA_MYOC	Habitual aborter || id:finngen_R12_N14_HABITABORT	Inverse variance weighted	8	-0.0854858	0.135279	0.527439	-0.350633	0.179662	0.918066	0.704242	1.19681	0.997793
MYOC++MYOC_NA_MYOC	Habitual aborter || id:finngen_R12_N14_HABITABORT	MR Egger	8	-0.0833414	0.445395	0.857735	-0.956315	0.789633	0.920037	0.384306	2.20259	0.999203
MYOC++MYOC_NA_MYOC	Habitual aborter || id:finngen_R12_N14_HABITABORT	Weighted median	8	-0.175192	0.158144	0.267947	-0.485154	0.13477	0.839296	0.615602	1.14427	0.995209
MYOC++MYOC_NA_MYOC	Habitual aborter || id:finngen_R12_N14_HABITABORT	Weighted mode	8	-0.159591	0.166943	0.370934	-0.486799	0.167618	0.852493	0.61459	1.18248	0.997383
A1BG++Alpha_1B_glycoprotein	Habitual aborter || id:finngen_R12_N14_HABITABORT	Inverse variance weighted	4	0.0130357	0.192454	0.945997	-0.364174	0.390246	1.01312	0.69477	1.47734	0.997793
A1BG++Alpha_1B_glycoprotein	Habitual aborter || id:finngen_R12_N14_HABITABORT	MR Egger	4	0.144187	0.270762	0.647604	-0.386507	0.674881	1.1551	0.679426	1.9638	0.999203
A1BG++Alpha_1B_glycoprotein	Habitual aborter || id:finngen_R12_N14_HABITABORT	Weighted median	4	0.0869352	0.206228	0.673355	-0.317272	0.491143	1.09083	0.728133	1.63418	0.995209
A1BG++Alpha_1B_glycoprotein	Habitual aborter || id:finngen_R12_N14_HABITABORT	Weighted mode	4	0.108798	0.214151	0.646423	-0.310939	0.528535	1.11494	0.732759	1.69644	0.997383
GLRX3++GLRX3_NA_GLRX3	Habitual aborter || id:finngen_R12_N14_HABITABORT	Wald ratio	1	0.0870617	0.659324	0.894947	-1.20521	1.37934	1.09096	0.299628	3.97226	0.977714
C1QTNF9++C1T9A_NA_C1T9A	Habitual aborter || id:finngen_R12_N14_HABITABORT	Wald ratio	1	-0.238136	0.271501	0.380428	-0.770278	0.294006	0.788096	0.462884	1.34179	0.939185
AKR1B1++Aldose_reductase	Habitual aborter || id:finngen_R12_N14_HABITABORT	Inverse variance weighted	2	0.0801919	0.52015	0.877475	-0.939302	1.09969	1.08349	0.390901	3.00322	0.997793
GSN++Gelsolin_NA_Gelsolin	Habitual aborter || id:finngen_R12_N14_HABITABORT	Inverse variance weighted	4	0.151145	0.218035	0.488175	-0.276203	0.578493	1.16317	0.758659	1.78335	0.997793
GSN++Gelsolin_NA_Gelsolin	Habitual aborter || id:finngen_R12_N14_HABITABORT	MR Egger	4	0.294259	0.334115	0.471371	-0.360606	0.949125	1.34213	0.697253	2.58345	0.999203
GSN++Gelsolin_NA_Gelsolin	Habitual aborter || id:finngen_R12_N14_HABITABORT	Weighted median	4	0.169936	0.222826	0.445678	-0.266803	0.606675	1.18523	0.765824	1.83432	0.995209
GSN++Gelsolin_NA_Gelsolin	Habitual aborter || id:finngen_R12_N14_HABITABORT	Weighted mode	4	0.157139	0.224595	0.534515	-0.283067	0.597344	1.17016	0.753469	1.81729	0.997383
KIRREL2++KIRR2_NA_KIRR2	Habitual aborter || id:finngen_R12_N14_HABITABORT	Inverse variance weighted	6	-0.114682	0.0934491	0.219741	-0.297843	0.0684779	0.891649	0.742418	1.07088	0.997793
KIRREL2++KIRR2_NA_KIRR2	Habitual aborter || id:finngen_R12_N14_HABITABORT	MR Egger	6	-0.104478	0.132514	0.474545	-0.364204	0.155249	0.900795	0.694749	1.16795	0.999203
KIRREL2++KIRR2_NA_KIRR2	Habitual aborter || id:finngen_R12_N14_HABITABORT	Weighted median	6	-0.0346289	0.10574	0.743297	-0.24188	0.172622	0.965964	0.785151	1.18842	0.995209
KIRREL2++KIRR2_NA_KIRR2	Habitual aborter || id:finngen_R12_N14_HABITABORT	Weighted mode	6	-0.0260288	0.115701	0.83091	-0.252802	0.200744	0.974307	0.776622	1.22231	0.997383
LRP10++LRP10_NA_LRP10	Habitual aborter || id:finngen_R12_N14_HABITABORT	Inverse variance weighted	2	-1.31905	0.858064	0.124234	-3.00086	0.362752	0.267389	0.0497444	1.43728	0.997793
CDH17++CAD17_NA_CAD17	Habitual aborter || id:finngen_R12_N14_HABITABORT	Inverse variance weighted	5	-0.209155	0.161738	0.195952	-0.526162	0.107852	0.811269	0.590868	1.11388	0.997793
CDH17++CAD17_NA_CAD17	Habitual aborter || id:finngen_R12_N14_HABITABORT	MR Egger	5	-0.492881	0.327208	0.229072	-1.13421	0.148447	0.610864	0.321677	1.16003	0.999203
CDH17++CAD17_NA_CAD17	Habitual aborter || id:finngen_R12_N14_HABITABORT	Weighted median	5	-0.244663	0.177349	0.167724	-0.592267	0.102941	0.782968	0.553072	1.10843	0.995209
CDH17++CAD17_NA_CAD17	Habitual aborter || id:finngen_R12_N14_HABITABORT	Weighted mode	5	-0.255862	0.187569	0.244248	-0.623497	0.111772	0.774249	0.536067	1.11826	0.997383
RSPO1++RSPO1_NA_RSPO1	Habitual aborter || id:finngen_R12_N14_HABITABORT	Wald ratio	1	-0.169144	0.345944	0.624889	-0.847195	0.508907	0.844387	0.428616	1.66347	0.951885
ENO3++ENOB_NA_ENOB	Habitual aborter || id:finngen_R12_N14_HABITABORT	Inverse variance weighted	3	0.18758	0.160559	0.242687	-0.127115	0.502275	1.20633	0.880633	1.65248	0.997793
ENO3++ENOB_NA_ENOB	Habitual aborter || id:finngen_R12_N14_HABITABORT	MR Egger	3	0.0128509	0.27446	0.970214	-0.525092	0.550793	1.01293	0.591501	1.73463	0.999203
ENO3++ENOB_NA_ENOB	Habitual aborter || id:finngen_R12_N14_HABITABORT	Weighted median	3	0.169055	0.163014	0.299709	-0.150453	0.488564	1.18419	0.860318	1.62997	0.995209
ENO3++ENOB_NA_ENOB	Habitual aborter || id:finngen_R12_N14_HABITABORT	Weighted mode	3	0.169104	0.171221	0.427438	-0.166489	0.504697	1.18424	0.846632	1.65648	0.997383
LY75++LY75_NA_LY75	Habitual aborter || id:finngen_R12_N14_HABITABORT	Inverse variance weighted	9	-0.0996271	0.0915179	0.276327	-0.279002	0.079748	0.905175	0.756538	1.08301	0.997793
LY75++LY75_NA_LY75	Habitual aborter || id:finngen_R12_N14_HABITABORT	MR Egger	9	-0.465553	0.460537	0.345728	-1.36821	0.4371	0.627788	0.254563	1.54821	0.999203
LY75++LY75_NA_LY75	Habitual aborter || id:finngen_R12_N14_HABITABORT	Weighted median	9	-0.13905	0.107069	0.194048	-0.348904	0.0708047	0.870185	0.705461	1.07337	0.995209
LY75++LY75_NA_LY75	Habitual aborter || id:finngen_R12_N14_HABITABORT	Weighted mode	9	-0.147786	0.114272	0.232005	-0.371758	0.0761865	0.862616	0.689521	1.07916	0.997383
NPPB++BNP_NA_BNP	Habitual aborter || id:finngen_R12_N14_HABITABORT	Wald ratio	1	-0.264062	0.577355	0.647409	-1.39568	0.867554	0.767926	0.247665	2.38108	0.957339
COL6A2++CO6A2_NA_CO6A2	Habitual aborter || id:finngen_R12_N14_HABITABORT	Inverse variance weighted	6	-0.0984835	0.185156	0.5948	-0.46139	0.264423	0.906211	0.630407	1.30268	0.997793
COL6A2++CO6A2_NA_CO6A2	Habitual aborter || id:finngen_R12_N14_HABITABORT	MR Egger	6	-0.382185	0.34818	0.333989	-1.06462	0.300248	0.682369	0.344859	1.35019	0.999203
COL6A2++CO6A2_NA_CO6A2	Habitual aborter || id:finngen_R12_N14_HABITABORT	Weighted median	6	-0.0865638	0.200855	0.666485	-0.480239	0.307111	0.917077	0.618636	1.35949	0.995209
COL6A2++CO6A2_NA_CO6A2	Habitual aborter || id:finngen_R12_N14_HABITABORT	Weighted mode	6	-0.105633	0.219473	0.650626	-0.535799	0.324534	0.899755	0.585201	1.38339	0.997383
HDGF++HDGF_NA_HDGF	Habitual aborter || id:finngen_R12_N14_HABITABORT	Wald ratio	1	-0.957454	0.700534	0.171704	-2.3305	0.415592	0.383869	0.0972471	1.51527	0.939185
REG1B++REG1B_NA_REG1B	Habitual aborter || id:finngen_R12_N14_HABITABORT	Inverse variance weighted	8	0.320352	0.216083	0.138196	-0.10317	0.743874	1.37761	0.901973	2.10407	0.997793
REG1B++REG1B_NA_REG1B	Habitual aborter || id:finngen_R12_N14_HABITABORT	MR Egger	8	0.467795	0.575365	0.447248	-0.65992	1.59551	1.59647	0.516893	4.93084	0.999203
REG1B++REG1B_NA_REG1B	Habitual aborter || id:finngen_R12_N14_HABITABORT	Weighted median	8	0.282639	0.215902	0.190497	-0.140529	0.705808	1.32663	0.868899	2.02548	0.995209
REG1B++REG1B_NA_REG1B	Habitual aborter || id:finngen_R12_N14_HABITABORT	Weighted mode	8	0.317716	0.200461	0.157002	-0.0751884	0.71062	1.37399	0.927569	2.03525	0.997383
SCUBE3++SCUB3_NA_SCUB3	Habitual aborter || id:finngen_R12_N14_HABITABORT	Wald ratio	1	0.1492	0.278796	0.592539	-0.397239	0.69564	1.16091	0.672173	2.00499	0.943987
DEFA5++HD_5	Habitual aborter || id:finngen_R12_N14_HABITABORT	Wald ratio	1	0.345146	0.524343	0.510381	-0.682566	1.37286	1.4122	0.505319	3.94662	0.939185
CALB2++CALB2_NA_CALB2	Habitual aborter || id:finngen_R12_N14_HABITABORT	Wald ratio	1	1.55925	1.06626	0.143644	-0.530617	3.64911	4.75525	0.588242	38.4406	0.939185
PDE5A++PDE5A_NA_PDE5A	Habitual aborter || id:finngen_R12_N14_HABITABORT	Inverse variance weighted	4	-0.0481466	0.249209	0.846804	-0.536597	0.440304	0.952994	0.584735	1.55318	0.997793
PDE5A++PDE5A_NA_PDE5A	Habitual aborter || id:finngen_R12_N14_HABITABORT	MR Egger	4	-0.342083	0.927983	0.747767	-2.16093	1.47676	0.710289	0.115218	4.37875	0.999203
PDE5A++PDE5A_NA_PDE5A	Habitual aborter || id:finngen_R12_N14_HABITABORT	Weighted median	4	-0.034086	0.263308	0.896999	-0.550169	0.481997	0.966488	0.576852	1.61931	0.995209
PDE5A++PDE5A_NA_PDE5A	Habitual aborter || id:finngen_R12_N14_HABITABORT	Weighted mode	4	-0.0399934	0.295366	0.900868	-0.61891	0.538923	0.960796	0.538531	1.71416	0.997383
NME4++NDKM_NA_NDKM	Habitual aborter || id:finngen_R12_N14_HABITABORT	Inverse variance weighted	2	0.681511	0.935104	0.46612	-1.15129	2.51432	1.97686	0.316227	12.3581	0.997793
CDCP1++CDCP1_NA_CDCP1	Habitual aborter || id:finngen_R12_N14_HABITABORT	Inverse variance weighted	3	-0.279866	0.19312	0.147286	-0.658381	0.0986486	0.755885	0.517689	1.10368	0.997793
CDCP1++CDCP1_NA_CDCP1	Habitual aborter || id:finngen_R12_N14_HABITABORT	MR Egger	3	-0.429389	0.382086	0.462932	-1.17828	0.319499	0.650907	0.307809	1.37644	0.999203
CDCP1++CDCP1_NA_CDCP1	Habitual aborter || id:finngen_R12_N14_HABITABORT	Weighted median	3	-0.292212	0.20401	0.152047	-0.692072	0.107649	0.74661	0.500538	1.11366	0.995209
CDCP1++CDCP1_NA_CDCP1	Habitual aborter || id:finngen_R12_N14_HABITABORT	Weighted mode	3	-0.34608	0.200837	0.226995	-0.739721	0.0475598	0.707456	0.477247	1.04871	0.997383
ATXN3++ATX3_NA_ATX3	Habitual aborter || id:finngen_R12_N14_HABITABORT	Inverse variance weighted	4	-0.244066	0.296725	0.410773	-0.825647	0.337515	0.783436	0.437952	1.40146	0.997793
ATXN3++ATX3_NA_ATX3	Habitual aborter || id:finngen_R12_N14_HABITABORT	MR Egger	4	-0.126904	0.779933	0.885699	-1.65557	1.40176	0.880818	0.190983	4.06236	0.999203
ATXN3++ATX3_NA_ATX3	Habitual aborter || id:finngen_R12_N14_HABITABORT	Weighted median	4	-0.271622	0.213561	0.203418	-0.690201	0.146957	0.762142	0.501475	1.1583	0.995209
ATXN3++ATX3_NA_ATX3	Habitual aborter || id:finngen_R12_N14_HABITABORT	Weighted mode	4	-0.269721	0.208776	0.286911	-0.678923	0.139481	0.763593	0.507163	1.14968	0.997383
CFHR3++FHR3_NA_FHR3	Habitual aborter || id:finngen_R12_N14_HABITABORT	Wald ratio	1	0.389547	0.466337	0.40353	-0.524473	1.30357	1.47631	0.591867	3.68241	0.939185
SCO2++SCO2_NA_SCO2	Habitual aborter || id:finngen_R12_N14_HABITABORT	Wald ratio	1	0.895448	0.532458	0.0926225	-0.148171	1.93907	2.44843	0.862284	6.95226	0.939185
MAPRE2++MARE2_NA_MARE2	Habitual aborter || id:finngen_R12_N14_HABITABORT	Wald ratio	1	-0.209136	0.344777	0.544127	-0.884898	0.466627	0.811285	0.412756	1.59461	0.939185
GSTZ1++MAAI_NA_MAAI	Habitual aborter || id:finngen_R12_N14_HABITABORT	Inverse variance weighted	8	-0.135437	0.0730548	0.063753	-0.278624	0.00775086	0.873335	0.756824	1.00778	0.997793
GSTZ1++MAAI_NA_MAAI	Habitual aborter || id:finngen_R12_N14_HABITABORT	MR Egger	8	-0.171223	0.116484	0.191978	-0.399532	0.0570856	0.842633	0.670634	1.05875	0.999203
GSTZ1++MAAI_NA_MAAI	Habitual aborter || id:finngen_R12_N14_HABITABORT	Weighted median	8	-0.152374	0.0821746	0.0637003	-0.313436	0.00868815	0.858667	0.730931	1.00873	0.995209
GSTZ1++MAAI_NA_MAAI	Habitual aborter || id:finngen_R12_N14_HABITABORT	Weighted mode	8	-0.151212	0.0808313	0.10357	-0.309641	0.00721766	0.859666	0.73371	1.00724	0.997383
PHPT1++PHP14_NA_PHP14	Habitual aborter || id:finngen_R12_N14_HABITABORT	Inverse variance weighted	2	-0.435779	0.257783	0.0909345	-0.941034	0.0694755	0.64676	0.390224	1.07195	0.997793
ADAMTSL1++ATL1_NA_ATL1	Habitual aborter || id:finngen_R12_N14_HABITABORT	Inverse variance weighted	7	0.0194932	0.167594	0.907405	-0.308991	0.347977	1.01968	0.734187	1.4162	0.997793
ADAMTSL1++ATL1_NA_ATL1	Habitual aborter || id:finngen_R12_N14_HABITABORT	MR Egger	7	0.279514	0.273027	0.352902	-0.255619	0.814646	1.32249	0.774437	2.25838	0.999203
ADAMTSL1++ATL1_NA_ATL1	Habitual aborter || id:finngen_R12_N14_HABITABORT	Weighted median	7	0.04718	0.190546	0.804441	-0.32629	0.42065	1.04831	0.721596	1.52295	0.995209
ADAMTSL1++ATL1_NA_ATL1	Habitual aborter || id:finngen_R12_N14_HABITABORT	Weighted mode	7	0.0714344	0.187938	0.716966	-0.296924	0.439793	1.07405	0.7431	1.55239	0.997383
ENPP2++ENPP2_NA_ENPP2	Habitual aborter || id:finngen_R12_N14_HABITABORT	Inverse variance weighted	3	-0.693623	0.515874	0.178768	-1.70474	0.31749	0.499762	0.18182	1.37368	0.997793
ENPP2++ENPP2_NA_ENPP2	Habitual aborter || id:finngen_R12_N14_HABITABORT	MR Egger	3	-1.61581	2.7654	0.66336	-7.036	3.80438	0.198729	0.000879638	44.8972	0.999203
ENPP2++ENPP2_NA_ENPP2	Habitual aborter || id:finngen_R12_N14_HABITABORT	Weighted median	3	-0.680108	0.539094	0.207101	-1.73673	0.376516	0.506562	0.176095	1.4572	0.995209
ENPP2++ENPP2_NA_ENPP2	Habitual aborter || id:finngen_R12_N14_HABITABORT	Weighted mode	3	-1.06274	0.589293	0.213099	-2.21775	0.0922776	0.345509	0.108854	1.09667	0.997383
MDGA1++MDGA1_NA_MDGA1	Habitual aborter || id:finngen_R12_N14_HABITABORT	Inverse variance weighted	7	-0.075038	0.0787138	0.340437	-0.229317	0.0792411	0.927708	0.795076	1.08247	0.997793
MDGA1++MDGA1_NA_MDGA1	Habitual aborter || id:finngen_R12_N14_HABITABORT	MR Egger	7	-0.161642	0.252574	0.550355	-0.656687	0.333403	0.850745	0.518566	1.39571	0.999203
MDGA1++MDGA1_NA_MDGA1	Habitual aborter || id:finngen_R12_N14_HABITABORT	Weighted median	7	-0.0740822	0.0882532	0.401229	-0.247059	0.0988941	0.928595	0.781095	1.10395	0.995209
MDGA1++MDGA1_NA_MDGA1	Habitual aborter || id:finngen_R12_N14_HABITABORT	Weighted mode	7	-0.0736122	0.0860124	0.424943	-0.242196	0.0949721	0.929032	0.784902	1.09963	0.997383
SEMA4A++SEM4A_NA_SEM4A	Habitual aborter || id:finngen_R12_N14_HABITABORT	Wald ratio	1	0.104344	0.304938	0.732214	-0.493335	0.702023	1.10998	0.610587	2.01783	0.964366
SLITRK6++SLIK6_NA_SLIK6	Habitual aborter || id:finngen_R12_N14_HABITABORT	Inverse variance weighted	3	-0.17244	0.358134	0.630165	-0.874382	0.529503	0.841609	0.41712	1.69809	0.997793
SLITRK6++SLIK6_NA_SLIK6	Habitual aborter || id:finngen_R12_N14_HABITABORT	MR Egger	3	-0.0189103	0.596284	0.979817	-1.18763	1.14981	0.981267	0.304944	3.15758	0.999203
SLITRK6++SLIK6_NA_SLIK6	Habitual aborter || id:finngen_R12_N14_HABITABORT	Weighted median	3	-0.20444	0.39003	0.600165	-0.968898	0.560019	0.815104	0.379501	1.75071	0.995209
SLITRK6++SLIK6_NA_SLIK6	Habitual aborter || id:finngen_R12_N14_HABITABORT	Weighted mode	3	-0.0105457	0.480237	0.984474	-0.95181	0.930718	0.98951	0.386042	2.53633	0.997383
TLR3++TLR3_NA_TLR3	Habitual aborter || id:finngen_R12_N14_HABITABORT	Inverse variance weighted	8	-0.130695	0.111401	0.240719	-0.349041	0.0876513	0.877485	0.705364	1.09161	0.997793
TLR3++TLR3_NA_TLR3	Habitual aborter || id:finngen_R12_N14_HABITABORT	MR Egger	8	-0.172165	0.20393	0.430906	-0.571868	0.227538	0.84184	0.56447	1.2555	0.999203
TLR3++TLR3_NA_TLR3	Habitual aborter || id:finngen_R12_N14_HABITABORT	Weighted median	8	-0.141156	0.122706	0.249993	-0.381659	0.0993465	0.868353	0.682728	1.10445	0.995209
TLR3++TLR3_NA_TLR3	Habitual aborter || id:finngen_R12_N14_HABITABORT	Weighted mode	8	-0.150985	0.129404	0.281507	-0.404616	0.102646	0.859861	0.667233	1.1081	0.997383
DBI++ACBP_NA_ACBP	Habitual aborter || id:finngen_R12_N14_HABITABORT	Wald ratio	1	-0.247445	0.878991	0.778319	-1.97027	1.47538	0.780793	0.139419	4.37269	0.964366
PDGFD++PDGFD_NA_PDGFD	Habitual aborter || id:finngen_R12_N14_HABITABORT	Inverse variance weighted	4	0.0798528	0.140825	0.570691	-0.196165	0.35587	1.08313	0.821877	1.42742	0.997793
PDGFD++PDGFD_NA_PDGFD	Habitual aborter || id:finngen_R12_N14_HABITABORT	MR Egger	4	0.288501	0.267893	0.394159	-0.236568	0.813571	1.33443	0.789332	2.25595	0.999203
PDGFD++PDGFD_NA_PDGFD	Habitual aborter || id:finngen_R12_N14_HABITABORT	Weighted median	4	0.10173	0.137867	0.460588	-0.168491	0.37195	1.10708	0.844939	1.45056	0.995209
PDGFD++PDGFD_NA_PDGFD	Habitual aborter || id:finngen_R12_N14_HABITABORT	Weighted mode	4	0.116077	0.153146	0.503586	-0.18409	0.416243	1.12308	0.831861	1.51625	0.997383
BLVRB++BLVRB_NA_BLVRB	Habitual aborter || id:finngen_R12_N14_HABITABORT	Inverse variance weighted (multiplicative random effects)	3	0.201855	0.882966	0.819172	-1.52876	1.93247	1.22367	0.216805	6.90653	0.997793
BLVRB++BLVRB_NA_BLVRB	Habitual aborter || id:finngen_R12_N14_HABITABORT	MR Egger	3	1.53604	0.647184	0.253858	0.267561	2.80452	4.64616	1.30677	16.5192	0.999203
BLVRB++BLVRB_NA_BLVRB	Habitual aborter || id:finngen_R12_N14_HABITABORT	Weighted median	3	0.281733	0.505338	0.577176	-0.70873	1.2722	1.32543	0.492269	3.56868	0.995209
BLVRB++BLVRB_NA_BLVRB	Habitual aborter || id:finngen_R12_N14_HABITABORT	Weighted mode	3	0.970991	0.578568	0.235299	-0.163002	2.10498	2.64056	0.84959	8.20697	0.997383
IRF3++IRF_3	Habitual aborter || id:finngen_R12_N14_HABITABORT	Wald ratio	1	-0.584495	0.758171	0.44075	-2.07051	0.901519	0.557387	0.126122	2.46334	0.939185
ANXA4++annexin_IV	Habitual aborter || id:finngen_R12_N14_HABITABORT	Inverse variance weighted	2	0.0910744	0.195417	0.641178	-0.291942	0.474091	1.09535	0.746812	1.60655	0.997793
CALCB++CALCB_NA_CALCB	Habitual aborter || id:finngen_R12_N14_HABITABORT	Inverse variance weighted	2	0.113094	0.251801	0.65333	-0.380436	0.606625	1.11974	0.683563	1.83423	0.997793
TCL1A++TCL1A_NA_TCL1A	Habitual aborter || id:finngen_R12_N14_HABITABORT	Inverse variance weighted	3	0.214661	0.283876	0.449542	-0.341737	0.771059	1.23944	0.710535	2.16206	0.997793
TCL1A++TCL1A_NA_TCL1A	Habitual aborter || id:finngen_R12_N14_HABITABORT	MR Egger	3	0.200201	0.626408	0.803067	-1.02756	1.42796	1.22165	0.357879	4.17019	0.999203
TCL1A++TCL1A_NA_TCL1A	Habitual aborter || id:finngen_R12_N14_HABITABORT	Weighted median	3	0.178062	0.251917	0.479673	-0.315695	0.671818	1.1949	0.729282	1.95779	0.995209
TCL1A++TCL1A_NA_TCL1A	Habitual aborter || id:finngen_R12_N14_HABITABORT	Weighted mode	3	0.183508	0.275679	0.574126	-0.356823	0.723838	1.20142	0.699897	2.06233	0.997383
AASDHPPT++ADPPT_NA_ADPPT	Habitual aborter || id:finngen_R12_N14_HABITABORT	Wald ratio	1	1.99264	1.57505	0.205828	-1.09447	5.07974	7.33484	0.334717	160.733	0.939185
BDH2++BDH2_NA_BDH2	Habitual aborter || id:finngen_R12_N14_HABITABORT	Inverse variance weighted	3	0.132034	0.233847	0.572332	-0.326305	0.590374	1.14115	0.721585	1.80466	0.997793
BDH2++BDH2_NA_BDH2	Habitual aborter || id:finngen_R12_N14_HABITABORT	MR Egger	3	0.587447	0.574838	0.493094	-0.539236	1.71413	1.79939	0.583193	5.55184	0.999203
BDH2++BDH2_NA_BDH2	Habitual aborter || id:finngen_R12_N14_HABITABORT	Weighted median	3	0.201556	0.244594	0.409914	-0.277847	0.68096	1.22331	0.757412	1.97577	0.995209
BDH2++BDH2_NA_BDH2	Habitual aborter || id:finngen_R12_N14_HABITABORT	Weighted mode	3	0.221017	0.254118	0.47614	-0.277054	0.719088	1.24734	0.758014	2.05256	0.997383
KREMEN1++KREM1_NA_KREM1	Habitual aborter || id:finngen_R12_N14_HABITABORT	Inverse variance weighted	3	0.373514	0.310161	0.22849	-0.234402	0.98143	1.45283	0.791043	2.66827	0.997793
KREMEN1++KREM1_NA_KREM1	Habitual aborter || id:finngen_R12_N14_HABITABORT	MR Egger	3	11.2799	28.3354	0.758814	-44.2576	66.8174	79213.4	6.01421e-20	1.04332e+29	0.999203
KREMEN1++KREM1_NA_KREM1	Habitual aborter || id:finngen_R12_N14_HABITABORT	Weighted median	3	0.450448	0.225654	0.0459132	0.00816655	0.89273	1.56902	1.0082	2.44179	0.995209
KREMEN1++KREM1_NA_KREM1	Habitual aborter || id:finngen_R12_N14_HABITABORT	Weighted mode	3	0.469385	0.229657	0.177664	0.019258	0.919512	1.59901	1.01944	2.50807	0.997383
ACADM++ACADM_NA_ACADM	Habitual aborter || id:finngen_R12_N14_HABITABORT	Wald ratio	1	-0.0771871	0.251302	0.75873	-0.569738	0.415364	0.925717	0.565674	1.51492	0.964366
SNPH++SNPH_NA_SNPH	Habitual aborter || id:finngen_R12_N14_HABITABORT	Inverse variance weighted	2	-1.00215	1.00015	0.316342	-2.96245	0.958141	0.367088	0.0516921	2.60685	0.997793
SEPSECS++SPCS_NA_SPCS	Habitual aborter || id:finngen_R12_N14_HABITABORT	Wald ratio	1	0.744036	0.786832	0.344347	-0.798154	2.28623	2.10441	0.450159	9.83774	0.939185
ABHD10++ABHDA_NA_ABHDA	Habitual aborter || id:finngen_R12_N14_HABITABORT	Wald ratio	1	-1.18128	1.05225	0.261596	-3.24368	0.881122	0.306886	0.0390201	2.41361	0.939185
STARD5++STAR5_NA_STAR5	Habitual aborter || id:finngen_R12_N14_HABITABORT	Inverse variance weighted	3	-0.455408	0.19366	0.0186937	-0.834982	-0.075834	0.634189	0.433882	0.92697	0.997793
STARD5++STAR5_NA_STAR5	Habitual aborter || id:finngen_R12_N14_HABITABORT	MR Egger	3	-0.491338	0.406521	0.440039	-1.28812	0.305443	0.611807	0.275789	1.35723	0.999203
STARD5++STAR5_NA_STAR5	Habitual aborter || id:finngen_R12_N14_HABITABORT	Weighted median	3	-0.445888	0.205898	0.0303431	-0.849448	-0.042329	0.640255	0.427651	0.958554	0.995209
STARD5++STAR5_NA_STAR5	Habitual aborter || id:finngen_R12_N14_HABITABORT	Weighted mode	3	-0.442677	0.24928	0.217748	-0.931266	0.0459118	0.642314	0.394054	1.04698	0.997383
PFKM++K6PF_NA_K6PF	Habitual aborter || id:finngen_R12_N14_HABITABORT	Wald ratio	1	-0.24407	0.335061	0.466348	-0.90079	0.41265	0.783433	0.406249	1.51082	0.939185
RBM17++SPF45_NA_SPF45	Habitual aborter || id:finngen_R12_N14_HABITABORT	Inverse variance weighted	3	0.317055	0.213484	0.137505	-0.101374	0.735483	1.37308	0.903595	2.08649	0.997793
RBM17++SPF45_NA_SPF45	Habitual aborter || id:finngen_R12_N14_HABITABORT	MR Egger	3	0.548166	0.635854	0.547062	-0.698108	1.79444	1.73008	0.497526	6.01611	0.999203
RBM17++SPF45_NA_SPF45	Habitual aborter || id:finngen_R12_N14_HABITABORT	Weighted median	3	0.326432	0.215703	0.130193	-0.0963456	0.74921	1.38601	0.90815	2.11533	0.995209
RBM17++SPF45_NA_SPF45	Habitual aborter || id:finngen_R12_N14_HABITABORT	Weighted mode	3	0.334596	0.210779	0.253331	-0.0785308	0.747722	1.39738	0.924474	2.11218	0.997383
ADH1A++ADH1A_NA_ADH1A	Habitual aborter || id:finngen_R12_N14_HABITABORT	Wald ratio	1	0.0033899	0.941141	0.997126	-1.84125	1.84803	1.0034	0.15862	6.34728	0.997981
ACADSB++acyl_Coenzyme_A_dehydrogenase	Habitual aborter || id:finngen_R12_N14_HABITABORT	Inverse variance weighted	2	-0.714878	0.412702	0.0832396	-1.52377	0.0940173	0.489252	0.217888	1.09858	0.997793
PMM1++PMM1_NA_PMM1	Habitual aborter || id:finngen_R12_N14_HABITABORT	Wald ratio	1	-1.08396	0.952149	0.254941	-2.95017	0.782257	0.338255	0.0523309	2.1864	0.939185
CETN3++CETN3_NA_CETN3	Habitual aborter || id:finngen_R12_N14_HABITABORT	Wald ratio	1	-1.18158	0.803538	0.141432	-2.75652	0.39335	0.306792	0.0635125	1.48194	0.939185
TES++TES_NA_TES	Habitual aborter || id:finngen_R12_N14_HABITABORT	Wald ratio	1	0.153331	0.99092	0.877029	-1.78887	2.09553	1.16571	0.167149	8.12979	0.976565
ETFA++ETFA_NA_ETFA	Habitual aborter || id:finngen_R12_N14_HABITABORT	Wald ratio	1	-0.212905	0.88331	0.809531	-1.94419	1.51838	0.808233	0.143103	4.56484	0.968865
SFRP4++SFRP4_NA_SFRP4	Habitual aborter || id:finngen_R12_N14_HABITABORT	Inverse variance weighted	2	-0.116549	0.273862	0.670416	-0.653319	0.42022	0.889986	0.520316	1.5223	0.997793
GOLM1++GOLM1_NA_GOLM1	Habitual aborter || id:finngen_R12_N14_HABITABORT	Inverse variance weighted	2	-0.0178301	0.392341	0.963752	-0.786819	0.751158	0.982328	0.455291	2.11945	0.997793
MX1++Mx1_NA_Mx1	Habitual aborter || id:finngen_R12_N14_HABITABORT	Inverse variance weighted	3	0.293172	0.438075	0.50335	-0.565454	1.1518	1.34067	0.568102	3.16388	0.997793
MX1++Mx1_NA_Mx1	Habitual aborter || id:finngen_R12_N14_HABITABORT	MR Egger	3	2.38784	3.10151	0.582306	-3.69113	8.46681	10.8899	0.0249438	4754.31	0.999203
MX1++Mx1_NA_Mx1	Habitual aborter || id:finngen_R12_N14_HABITABORT	Weighted median	3	0.291386	0.472797	0.537695	-0.635297	1.21807	1.33828	0.529778	3.38065	0.995209
MX1++Mx1_NA_Mx1	Habitual aborter || id:finngen_R12_N14_HABITABORT	Weighted mode	3	0.123554	0.544093	0.841459	-0.942869	1.18998	1.13151	0.389509	3.28701	0.997383
SH3BGRL3++SH3BGRL3_like_protein	Habitual aborter || id:finngen_R12_N14_HABITABORT	Inverse variance weighted	4	0.339036	0.168526	0.0442443	0.0087244	0.669348	1.40359	1.00876	1.95296	0.997793
SH3BGRL3++SH3BGRL3_like_protein	Habitual aborter || id:finngen_R12_N14_HABITABORT	MR Egger	4	0.317261	0.291125	0.389614	-0.253343	0.887865	1.37336	0.776201	2.42994	0.999203
SH3BGRL3++SH3BGRL3_like_protein	Habitual aborter || id:finngen_R12_N14_HABITABORT	Weighted median	4	0.283134	0.18264	0.121087	-0.074841	0.64111	1.32728	0.927891	1.89859	0.995209
SH3BGRL3++SH3BGRL3_like_protein	Habitual aborter || id:finngen_R12_N14_HABITABORT	Weighted mode	4	0.285316	0.184607	0.219936	-0.0765151	0.647146	1.33018	0.926339	1.91008	0.997383
RAB21++RAB21_NA_RAB21	Habitual aborter || id:finngen_R12_N14_HABITABORT	Wald ratio	1	0.31289	1.03772	0.76302	-1.72104	2.34682	1.36737	0.17888	10.4523	0.964366
HSPA13++STCH_NA_STCH	Habitual aborter || id:finngen_R12_N14_HABITABORT	Wald ratio	1	0.471536	0.532312	0.375711	-0.571796	1.51487	1.60245	0.564511	4.54882	0.939185
ACOT13++ACO13_NA_ACO13	Habitual aborter || id:finngen_R12_N14_HABITABORT	Inverse variance weighted	2	-0.80949	0.726287	0.265039	-2.23301	0.614033	0.445085	0.107205	1.84787	0.997793
CD160++BY55_NA_BY55	Habitual aborter || id:finngen_R12_N14_HABITABORT	Wald ratio	1	-0.7977	0.388303	0.0399445	-1.55877	-0.0366258	0.450364	0.210394	0.964037	0.793183
EPHB1++EPHB1_NA_EPHB1	Habitual aborter || id:finngen_R12_N14_HABITABORT	Inverse variance weighted	3	0.227198	0.155565	0.14416	-0.077709	0.532105	1.25508	0.925234	1.70251	0.997793
EPHB1++EPHB1_NA_EPHB1	Habitual aborter || id:finngen_R12_N14_HABITABORT	MR Egger	3	0.305564	0.473617	0.635234	-0.622725	1.23385	1.35739	0.53648	3.43444	0.999203
EPHB1++EPHB1_NA_EPHB1	Habitual aborter || id:finngen_R12_N14_HABITABORT	Weighted median	3	0.219205	0.164547	0.182804	-0.103307	0.541717	1.24509	0.90185	1.71896	0.995209
EPHB1++EPHB1_NA_EPHB1	Habitual aborter || id:finngen_R12_N14_HABITABORT	Weighted mode	3	0.108332	0.196346	0.63654	-0.276505	0.49317	1.11442	0.75843	1.6375	0.997383
CD46++CD46_NA_CD46	Habitual aborter || id:finngen_R12_N14_HABITABORT	Inverse variance weighted	2	-0.232995	0.355798	0.512563	-0.930359	0.464369	0.792157	0.394412	1.59101	0.997793
APOA4++Apo_A_IV	Habitual aborter || id:finngen_R12_N14_HABITABORT	Wald ratio	1	-0.23213	0.580641	0.689317	-1.37019	0.905926	0.792843	0.25406	2.47422	0.964366
TBCB++TBCB_NA_TBCB	Habitual aborter || id:finngen_R12_N14_HABITABORT	Wald ratio	1	-0.316698	0.832024	0.703474	-1.94746	1.31407	0.728551	0.142635	3.72128	0.964366
TPP1++TPP1_NA_TPP1	Habitual aborter || id:finngen_R12_N14_HABITABORT	Inverse variance weighted	5	0.221698	0.238576	0.352756	-0.24591	0.689307	1.24819	0.781992	1.99233	0.997793
TPP1++TPP1_NA_TPP1	Habitual aborter || id:finngen_R12_N14_HABITABORT	MR Egger	5	0.364845	0.691257	0.634186	-0.990019	1.71971	1.44029	0.37157	5.5829	0.999203
TPP1++TPP1_NA_TPP1	Habitual aborter || id:finngen_R12_N14_HABITABORT	Weighted median	5	0.136748	0.2845	0.630759	-0.420873	0.694368	1.14654	0.656474	2.00244	0.995209
TPP1++TPP1_NA_TPP1	Habitual aborter || id:finngen_R12_N14_HABITABORT	Weighted mode	5	0.237493	0.281282	0.446029	-0.313821	0.788806	1.26807	0.73065	2.20077	0.997383
OVCA2++OVCA2_NA_OVCA2	Habitual aborter || id:finngen_R12_N14_HABITABORT	Wald ratio	1	-0.0148362	0.416249	0.971567	-0.830685	0.801013	0.985273	0.435751	2.2278	0.994886
WBP2++WBP2_NA_WBP2	Habitual aborter || id:finngen_R12_N14_HABITABORT	Wald ratio	1	-0.500157	1.13748	0.660148	-2.72961	1.72929	0.606435	0.0652448	5.63668	0.964366
UGT1A1++UGT_1A1	Habitual aborter || id:finngen_R12_N14_HABITABORT	Inverse variance weighted	2	0.120942	0.223681	0.588723	-0.317473	0.559356	1.12856	0.727986	1.74955	0.997793
PPP1R1A++PPR1A_NA_PPR1A	Habitual aborter || id:finngen_R12_N14_HABITABORT	Wald ratio	1	0.476278	0.846272	0.573574	-1.18241	2.13497	1.61007	0.306538	8.45679	0.939185
IDI1++IDI1_NA_IDI1	Habitual aborter || id:finngen_R12_N14_HABITABORT	Wald ratio	1	4.12046	1.79065	0.0213861	0.610788	7.63013	61.5877	1.84188	2059.33	0.750123
FKBP4++FKBP52_protein	Habitual aborter || id:finngen_R12_N14_HABITABORT	Inverse variance weighted	2	-0.202882	0.663964	0.759938	-1.50425	1.09849	0.816375	0.222184	2.99962	0.997793
WWOX++WWOX_NA_WWOX	Habitual aborter || id:finngen_R12_N14_HABITABORT	Wald ratio	1	0.732301	0.734148	0.31853	-0.70663	2.17123	2.07986	0.493304	8.76907	0.939185
SAR1A++SAR1A_NA_SAR1A	Habitual aborter || id:finngen_R12_N14_HABITABORT	Inverse variance weighted	2	-0.0235531	0.651059	0.971142	-1.29963	1.25252	0.976722	0.272633	3.49916	0.997793
IVD++IVD_NA_IVD	Habitual aborter || id:finngen_R12_N14_HABITABORT	Inverse variance weighted	2	0.0651991	0.772582	0.932745	-1.44906	1.57946	1.06737	0.234791	4.85233	0.997793
CRNN++CRNN_NA_CRNN	Habitual aborter || id:finngen_R12_N14_HABITABORT	Wald ratio	1	0.0977709	0.460809	0.831973	-0.805415	1.00096	1.10271	0.446902	2.72089	0.9731
HADH++HCDH_NA_HCDH	Habitual aborter || id:finngen_R12_N14_HABITABORT	Wald ratio	1	-0.0660569	0.718754	0.926774	-1.47481	1.3427	0.936078	0.228821	3.82937	0.985937
FIS1++FIS1_NA_FIS1	Habitual aborter || id:finngen_R12_N14_HABITABORT	Wald ratio	1	-0.580022	0.33652	0.0847824	-1.2396	0.0795576	0.559886	0.2895	1.08281	0.939185
TP53I3++QORX_NA_QORX	Habitual aborter || id:finngen_R12_N14_HABITABORT	Inverse variance weighted	6	-0.00891714	0.115795	0.938617	-0.235875	0.218041	0.991122	0.789879	1.24364	0.997793
TP53I3++QORX_NA_QORX	Habitual aborter || id:finngen_R12_N14_HABITABORT	MR Egger	6	-0.0425732	0.185815	0.830016	-0.40677	0.321624	0.95832	0.665797	1.37937	0.999203
TP53I3++QORX_NA_QORX	Habitual aborter || id:finngen_R12_N14_HABITABORT	Weighted median	6	-0.0267414	0.121979	0.826471	-0.265821	0.212338	0.973613	0.766577	1.23657	0.995209
TP53I3++QORX_NA_QORX	Habitual aborter || id:finngen_R12_N14_HABITABORT	Weighted mode	6	-0.0236735	0.12238	0.854225	-0.263538	0.216191	0.976605	0.768328	1.24134	0.997383
CRYBB1++CRBB1_NA_CRBB1	Habitual aborter || id:finngen_R12_N14_HABITABORT	Wald ratio	1	-0.0990046	0.296573	0.738509	-0.680288	0.482278	0.905739	0.506471	1.61976	0.964366
UGDH++UGDH_NA_UGDH	Habitual aborter || id:finngen_R12_N14_HABITABORT	Inverse variance weighted	2	0.364267	0.179077	0.0419377	0.0132764	0.715257	1.43946	1.01336	2.04471	0.997793
DCTD++DCTD_NA_DCTD	Habitual aborter || id:finngen_R12_N14_HABITABORT	Inverse variance weighted	2	0.607644	0.524756	0.246882	-0.420878	1.63617	1.8361	0.65647	5.13544	0.997793
DCXR++DCXR_NA_DCXR	Habitual aborter || id:finngen_R12_N14_HABITABORT	Inverse variance weighted	2	-0.119948	0.375986	0.749709	-0.85688	0.616984	0.886966	0.424484	1.85333	0.997793
NUDT5++NUDT5_NA_NUDT5	Habitual aborter || id:finngen_R12_N14_HABITABORT	Wald ratio	1	-0.807508	0.706845	0.253282	-2.19292	0.577907	0.445968	0.11159	1.7823	0.939185
RHOC++RHOC_NA_RHOC	Habitual aborter || id:finngen_R12_N14_HABITABORT	Wald ratio	1	-0.100959	0.507839	0.842418	-1.09632	0.894405	0.90397	0.334097	2.44588	0.9731
SNUPN++SPN1_NA_SPN1	Habitual aborter || id:finngen_R12_N14_HABITABORT	Wald ratio	1	0.449801	0.425209	0.290132	-0.38361	1.28321	1.568	0.681397	3.60821	0.939185
PCNP++PCNP_NA_PCNP	Habitual aborter || id:finngen_R12_N14_HABITABORT	Wald ratio	1	-0.0135185	0.614026	0.982435	-1.21701	1.18997	0.986572	0.296115	3.28699	0.996777
NAPG++SNAG_NA_SNAG	Habitual aborter || id:finngen_R12_N14_HABITABORT	Wald ratio	1	0.959037	0.693275	0.16656	-0.399782	2.31786	2.60918	0.670466	10.1539	0.939185
PECR++PECR_NA_PECR	Habitual aborter || id:finngen_R12_N14_HABITABORT	Wald ratio	1	0.509347	0.651088	0.434037	-0.766785	1.78548	1.6642	0.464504	5.96244	0.939185
SDSL++SDSL_NA_SDSL	Habitual aborter || id:finngen_R12_N14_HABITABORT	Inverse variance weighted	4	0.143721	0.165573	0.38538	-0.180801	0.468244	1.15456	0.834601	1.59719	0.997793
SDSL++SDSL_NA_SDSL	Habitual aborter || id:finngen_R12_N14_HABITABORT	MR Egger	4	0.444272	0.301536	0.27856	-0.146738	1.03528	1.55935	0.86352	2.8159	0.999203
SDSL++SDSL_NA_SDSL	Habitual aborter || id:finngen_R12_N14_HABITABORT	Weighted median	4	0.161902	0.170811	0.343208	-0.172887	0.496692	1.17575	0.841233	1.64328	0.995209
SDSL++SDSL_NA_SDSL	Habitual aborter || id:finngen_R12_N14_HABITABORT	Weighted mode	4	0.182179	0.166697	0.354352	-0.144547	0.508905	1.19983	0.865414	1.66347	0.997383
MAP1LC3A++MLP3A_NA_MLP3A	Habitual aborter || id:finngen_R12_N14_HABITABORT	Wald ratio	1	-0.308929	1.02106	0.762227	-2.3102	1.69235	0.734233	0.099241	5.43221	0.964366
GGPS1++GGPPS_NA_GGPPS	Habitual aborter || id:finngen_R12_N14_HABITABORT	Wald ratio	1	0.414157	0.639734	0.51738	-0.839723	1.66804	1.51309	0.43183	5.30175	0.939185
ECHS1++Enoyl_CoA_hydratase	Habitual aborter || id:finngen_R12_N14_HABITABORT	Wald ratio	1	-2.63406	1.13816	0.0206503	-4.86485	-0.40327	0.0717863	0.00771297	0.668131	0.750123
HPCAL1++HPCL1_NA_HPCL1	Habitual aborter || id:finngen_R12_N14_HABITABORT	Wald ratio	1	-0.435753	0.43641	0.31804	-1.29112	0.419611	0.646777	0.274964	1.52137	0.939185
PGLS++6PGL_NA_6PGL	Habitual aborter || id:finngen_R12_N14_HABITABORT	Inverse variance weighted	3	-0.495031	0.395172	0.210316	-1.26957	0.279506	0.609552	0.280953	1.32248	0.997793
PGLS++6PGL_NA_6PGL	Habitual aborter || id:finngen_R12_N14_HABITABORT	MR Egger	3	-1.09058	0.491041	0.269333	-2.05302	-0.128141	0.336021	0.128346	0.879729	0.999203
PGLS++6PGL_NA_6PGL	Habitual aborter || id:finngen_R12_N14_HABITABORT	Weighted median	3	-0.516074	0.353065	0.143824	-1.20808	0.175932	0.596859	0.29877	1.19236	0.995209
PGLS++6PGL_NA_6PGL	Habitual aborter || id:finngen_R12_N14_HABITABORT	Weighted mode	3	-0.574169	0.433799	0.316675	-1.42441	0.276077	0.563173	0.240649	1.31795	0.997383
NANS++SIAS_NA_SIAS	Habitual aborter || id:finngen_R12_N14_HABITABORT	Wald ratio	1	-0.284511	0.674864	0.67333	-1.60725	1.03822	0.752382	0.200439	2.82419	0.964366
NIT2++NIT2_NA_NIT2	Habitual aborter || id:finngen_R12_N14_HABITABORT	Wald ratio	1	0.490412	0.864069	0.570333	-1.20316	2.18399	1.63299	0.300243	8.88165	0.939185
BPHL++BPHL_NA_BPHL	Habitual aborter || id:finngen_R12_N14_HABITABORT	Wald ratio	1	-0.0318669	0.46223	0.945036	-0.937838	0.874104	0.968635	0.391473	2.39673	0.994886
BPNT1++BPNT1_NA_BPNT1	Habitual aborter || id:finngen_R12_N14_HABITABORT	Wald ratio	1	-0.541698	0.897277	0.546034	-2.30036	1.21697	0.58176	0.100223	3.37692	0.939185
FAHD1++FAHD1_NA_FAHD1	Habitual aborter || id:finngen_R12_N14_HABITABORT	Wald ratio	1	0.0434627	1.03958	0.966652	-1.99412	2.08105	1.04442	0.136133	8.01285	0.994886
NMT2++NMT2_NA_NMT2	Habitual aborter || id:finngen_R12_N14_HABITABORT	Wald ratio	1	0.109923	0.803419	0.891174	-1.46478	1.68462	1.11619	0.231129	5.39043	0.977714
S100A14++S100A14_NA_S100A14	Habitual aborter || id:finngen_R12_N14_HABITABORT	Wald ratio	1	0.0635822	0.572938	0.911636	-1.05938	1.18654	1.06565	0.346672	3.27573	0.979919
IDI2++IDI2_NA_IDI2	Habitual aborter || id:finngen_R12_N14_HABITABORT	Wald ratio	1	1.45885	1.07651	0.175365	-0.651111	3.56881	4.301	0.521466	35.4742	0.939185
PPCS++PPCS_NA_PPCS	Habitual aborter || id:finngen_R12_N14_HABITABORT	Wald ratio	1	0.741506	0.540732	0.170281	-0.318328	1.80134	2.0991	0.727364	6.05776	0.939185
NT5M++NT5M_NA_NT5M	Habitual aborter || id:finngen_R12_N14_HABITABORT	Wald ratio	1	0.222868	0.44472	0.616272	-0.648783	1.09452	1.24966	0.522681	2.98774	0.948897
IRAK4++IRAK4_NA_IRAK4	Habitual aborter || id:finngen_R12_N14_HABITABORT	Wald ratio	1	-0.416805	0.803923	0.604135	-1.99249	1.15888	0.659149	0.136355	3.18638	0.94509
AKR7A3++ARK73_NA_ARK73	Habitual aborter || id:finngen_R12_N14_HABITABORT	Inverse variance weighted	5	-0.0796088	0.224345	0.722702	-0.519325	0.360108	0.923478	0.594922	1.43348	0.997793
AKR7A3++ARK73_NA_ARK73	Habitual aborter || id:finngen_R12_N14_HABITABORT	MR Egger	5	-0.0369155	0.474648	0.942904	-0.967225	0.893394	0.963758	0.380136	2.44341	0.999203
AKR7A3++ARK73_NA_ARK73	Habitual aborter || id:finngen_R12_N14_HABITABORT	Weighted median	5	-0.212414	0.23514	0.36634	-0.673289	0.248461	0.80863	0.510028	1.28205	0.995209
AKR7A3++ARK73_NA_ARK73	Habitual aborter || id:finngen_R12_N14_HABITABORT	Weighted mode	5	-0.248735	0.256614	0.387286	-0.751699	0.254229	0.779786	0.471565	1.28947	0.997383
PDCD6IP++PDC6I_NA_PDC6I	Habitual aborter || id:finngen_R12_N14_HABITABORT	Wald ratio	1	0.041657	0.523381	0.936562	-0.98417	1.06748	1.04254	0.373749	2.90805	0.989978
VAT1++VAT1_NA_VAT1	Habitual aborter || id:finngen_R12_N14_HABITABORT	Wald ratio	1	0.642537	0.771778	0.405104	-0.870148	2.15522	1.9013	0.418889	8.6298	0.939185
RTN4IP1++RT4I1_NA_RT4I1	Habitual aborter || id:finngen_R12_N14_HABITABORT	Wald ratio	1	-0.387929	0.810132	0.632047	-1.97579	1.19993	0.67846	0.138652	3.31988	0.957339
TSSC4++TSSC4_NA_TSSC4	Habitual aborter || id:finngen_R12_N14_HABITABORT	Wald ratio	1	1.19469	1.06786	0.263238	-0.898316	3.2877	3.30254	0.407255	26.7811	0.939185
LDLRAP1++ARH_NA_ARH	Habitual aborter || id:finngen_R12_N14_HABITABORT	Inverse variance weighted	2	0.712825	0.491841	0.147254	-0.251183	1.67683	2.03975	0.77788	5.34859	0.997793
ALDOB++ALDOB_NA_ALDOB	Habitual aborter || id:finngen_R12_N14_HABITABORT	Inverse variance weighted	2	-0.27419	0.147134	0.0623861	-0.562572	0.0141923	0.760188	0.569742	1.01429	0.997793
GATM++GATM_NA_GATM	Habitual aborter || id:finngen_R12_N14_HABITABORT	Wald ratio	1	-0.184072	0.29806	0.53686	-0.768269	0.400125	0.831876	0.463815	1.49201	0.939185
CKMT2++KCRS_NA_KCRS	Habitual aborter || id:finngen_R12_N14_HABITABORT	Wald ratio	1	-0.138991	0.924517	0.880497	-1.95104	1.67306	0.870236	0.142126	5.32846	0.977158
HBQ1++HBAT_NA_HBAT	Habitual aborter || id:finngen_R12_N14_HABITABORT	Wald ratio	1	-0.737922	0.683084	0.280017	-2.07677	0.600922	0.478106	0.125335	1.8238	0.939185
ADH6++ADH6_NA_ADH6	Habitual aborter || id:finngen_R12_N14_HABITABORT	Inverse variance weighted	3	0.11358	0.314393	0.7179	-0.502631	0.729791	1.12028	0.604937	2.07465	0.997793
ADH6++ADH6_NA_ADH6	Habitual aborter || id:finngen_R12_N14_HABITABORT	MR Egger	3	0.212339	0.689689	0.809862	-1.13945	1.56413	1.23657	0.319995	4.77852	0.999203
ADH6++ADH6_NA_ADH6	Habitual aborter || id:finngen_R12_N14_HABITABORT	Weighted median	3	0.112405	0.333778	0.736294	-0.5418	0.76661	1.11897	0.5817	2.15246	0.995209
ADH6++ADH6_NA_ADH6	Habitual aborter || id:finngen_R12_N14_HABITABORT	Weighted mode	3	0.153985	0.356941	0.708226	-0.54562	0.85359	1.16647	0.579483	2.34806	0.997383
GCLM++GSH0_NA_GSH0	Habitual aborter || id:finngen_R12_N14_HABITABORT	Inverse variance weighted	2	-0.494802	0.513004	0.334786	-1.50029	0.510686	0.609691	0.223065	1.66643	0.997793
THG1L++THG1_NA_THG1	Habitual aborter || id:finngen_R12_N14_HABITABORT	Inverse variance weighted	2	-0.0639767	0.141619	0.651448	-0.341551	0.213597	0.938027	0.710667	1.23812	0.997793
IL11RA++IL_11_RA	Habitual aborter || id:finngen_R12_N14_HABITABORT	Inverse variance weighted	2	-0.0748548	0.156153	0.631677	-0.380915	0.231205	0.927878	0.683236	1.26012	0.997793
CNRIP1++CB032_NA_CB032	Habitual aborter || id:finngen_R12_N14_HABITABORT	Inverse variance weighted (multiplicative random effects)	8	0.0707457	0.208922	0.734894	-0.338741	0.480232	1.07331	0.712667	1.61645	0.997793
CNRIP1++CB032_NA_CB032	Habitual aborter || id:finngen_R12_N14_HABITABORT	MR Egger	8	0.165746	0.32681	0.630136	-0.474801	0.806294	1.18027	0.622009	2.23959	0.999203
CNRIP1++CB032_NA_CB032	Habitual aborter || id:finngen_R12_N14_HABITABORT	Weighted median	8	0.121579	0.127301	0.339551	-0.127931	0.371089	1.12928	0.879914	1.44931	0.995209
CNRIP1++CB032_NA_CB032	Habitual aborter || id:finngen_R12_N14_HABITABORT	Weighted mode	8	0.152889	0.133729	0.290513	-0.10922	0.414998	1.1652	0.896533	1.51437	0.997383
SRA1++SRA1_NA_SRA1	Habitual aborter || id:finngen_R12_N14_HABITABORT	Inverse variance weighted	2	-0.414539	0.433808	0.339284	-1.2648	0.435725	0.660645	0.282295	1.54608	0.997793
HEBP1++HEBP1_NA_HEBP1	Habitual aborter || id:finngen_R12_N14_HABITABORT	Wald ratio	1	0.397649	1.48726	0.789184	-2.51738	3.31268	1.48832	0.0806706	27.4586	0.964366
PGP++PGP_NA_PGP	Habitual aborter || id:finngen_R12_N14_HABITABORT	Inverse variance weighted	6	-0.343115	0.179579	0.0560474	-0.69509	0.00885915	0.709556	0.49903	1.0089	0.997793
PGP++PGP_NA_PGP	Habitual aborter || id:finngen_R12_N14_HABITABORT	MR Egger	6	-0.876863	0.454078	0.125659	-1.76686	0.0131301	0.416086	0.170869	1.01322	0.999203
PGP++PGP_NA_PGP	Habitual aborter || id:finngen_R12_N14_HABITABORT	Weighted median	6	-0.404508	0.197428	0.040473	-0.791467	-0.0175492	0.667305	0.453179	0.982604	0.995209
PGP++PGP_NA_PGP	Habitual aborter || id:finngen_R12_N14_HABITABORT	Weighted mode	6	-0.493597	0.199945	0.0566234	-0.88549	-0.101704	0.610427	0.412512	0.903297	0.997383
CPOX++HEM6_NA_HEM6	Habitual aborter || id:finngen_R12_N14_HABITABORT	Inverse variance weighted	2	0.226114	0.296312	0.445408	-0.354658	0.806886	1.25372	0.701413	2.24092	0.997793
CMPK1++Cytidylate_kinase	Habitual aborter || id:finngen_R12_N14_HABITABORT	Wald ratio	1	0.492619	0.620851	0.427511	-0.724249	1.70949	1.6366	0.484688	5.52613	0.939185
ANXA7++ANXA7_NA_ANXA7	Habitual aborter || id:finngen_R12_N14_HABITABORT	Inverse variance weighted	2	0.631595	0.511597	0.216996	-0.371135	1.63433	1.88061	0.689951	5.126	0.997793
DTD2++DTD2_NA_DTD2	Habitual aborter || id:finngen_R12_N14_HABITABORT	Inverse variance weighted	2	-0.747984	0.895012	0.40331	-2.50221	1.00624	0.47332	0.081904	2.7353	0.997793
GRHPR++GRHPR_NA_GRHPR	Habitual aborter || id:finngen_R12_N14_HABITABORT	Wald ratio	1	-0.0596651	1.2398	0.961617	-2.48968	2.37035	0.94208	0.0829365	10.7011	0.994886
PPA2++PPase_2	Habitual aborter || id:finngen_R12_N14_HABITABORT	Wald ratio	1	-0.0473628	0.578594	0.934759	-1.18141	1.08668	0.953741	0.306847	2.96442	0.989955
NDRG3++NDRG3_NA_NDRG3	Habitual aborter || id:finngen_R12_N14_HABITABORT	Inverse variance weighted	2	0.633827	0.735763	0.388987	-0.808268	2.07592	1.88481	0.445629	7.97189	0.997793
ASRGL1++Asparaginase_like_protein_1	Habitual aborter || id:finngen_R12_N14_HABITABORT	Inverse variance weighted	2	-0.0198504	0.248549	0.936345	-0.507006	0.467305	0.980345	0.602296	1.59569	0.997793
RTP4++RTP4_NA_RTP4	Habitual aborter || id:finngen_R12_N14_HABITABORT	Inverse variance weighted	4	0.121669	0.154055	0.429659	-0.180279	0.423617	1.12938	0.835037	1.52748	0.997793
RTP4++RTP4_NA_RTP4	Habitual aborter || id:finngen_R12_N14_HABITABORT	MR Egger	4	0.293125	0.526791	0.633863	-0.739387	1.32564	1.34061	0.477407	3.76458	0.999203
RTP4++RTP4_NA_RTP4	Habitual aborter || id:finngen_R12_N14_HABITABORT	Weighted median	4	0.150579	0.156927	0.337281	-0.156997	0.458155	1.16251	0.854707	1.58115	0.995209
RTP4++RTP4_NA_RTP4	Habitual aborter || id:finngen_R12_N14_HABITABORT	Weighted mode	4	0.155385	0.170812	0.430058	-0.179407	0.490178	1.16811	0.835766	1.63261	0.997383
PDHX++ODPX_NA_ODPX	Habitual aborter || id:finngen_R12_N14_HABITABORT	Inverse variance weighted	2	-0.0523654	0.823141	0.949276	-1.66572	1.56099	0.948982	0.189054	4.76354	0.997793
MTHFD2++MTDC_NA_MTDC	Habitual aborter || id:finngen_R12_N14_HABITABORT	Inverse variance weighted	2	0.228328	0.433569	0.598454	-0.621468	1.07812	1.2565	0.537155	2.93916	0.997793
PGM2++PGM2_NA_PGM2	Habitual aborter || id:finngen_R12_N14_HABITABORT	Inverse variance weighted	3	-0.107041	0.177155	0.545698	-0.454265	0.240184	0.898489	0.634914	1.27148	0.997793
PGM2++PGM2_NA_PGM2	Habitual aborter || id:finngen_R12_N14_HABITABORT	MR Egger	3	-0.0690588	0.230494	0.81468	-0.520828	0.38271	0.933272	0.594029	1.46625	0.999203
PGM2++PGM2_NA_PGM2	Habitual aborter || id:finngen_R12_N14_HABITABORT	Weighted median	3	-0.1059	0.181874	0.560382	-0.462373	0.250572	0.899514	0.629787	1.28476	0.995209
PGM2++PGM2_NA_PGM2	Habitual aborter || id:finngen_R12_N14_HABITABORT	Weighted mode	3	-0.0499805	0.192696	0.819603	-0.427664	0.327703	0.951248	0.65203	1.38778	0.997383
CPLX1++CPLX1_NA_CPLX1	Habitual aborter || id:finngen_R12_N14_HABITABORT	Wald ratio	1	-1.22649	0.965375	0.203915	-3.11862	0.665649	0.293322	0.0442181	1.94575	0.939185
GMDS++GMDS_NA_GMDS	Habitual aborter || id:finngen_R12_N14_HABITABORT	Wald ratio	1	1.1006	1.09632	0.315422	-1.04818	3.24938	3.00598	0.350577	25.7744	0.939185
IDH1++IDH_NA_IDH	Habitual aborter || id:finngen_R12_N14_HABITABORT	Inverse variance weighted	3	-0.0348686	0.123457	0.777609	-0.276843	0.207106	0.965732	0.758173	1.23011	0.997793
IDH1++IDH_NA_IDH	Habitual aborter || id:finngen_R12_N14_HABITABORT	MR Egger	3	-0.222544	0.298349	0.592002	-0.807308	0.362221	0.80048	0.446057	1.43652	0.999203
IDH1++IDH_NA_IDH	Habitual aborter || id:finngen_R12_N14_HABITABORT	Weighted median	3	-0.0479572	0.125294	0.7019	-0.293534	0.197619	0.953175	0.745624	1.2185	0.995209
IDH1++IDH_NA_IDH	Habitual aborter || id:finngen_R12_N14_HABITABORT	Weighted mode	3	-0.0505571	0.120788	0.716202	-0.287302	0.186187	0.9507	0.750285	1.20465	0.997383
PSMB4++Proteasome_beta_chain	Habitual aborter || id:finngen_R12_N14_HABITABORT	Inverse variance weighted	4	-0.00536937	0.139418	0.969279	-0.278628	0.267889	0.994645	0.756821	1.3072	0.997793
PSMB4++Proteasome_beta_chain	Habitual aborter || id:finngen_R12_N14_HABITABORT	MR Egger	4	-0.47119	0.26197	0.213893	-0.984651	0.0422715	0.624259	0.37357	1.04318	0.999203
PSMB4++Proteasome_beta_chain	Habitual aborter || id:finngen_R12_N14_HABITABORT	Weighted median	4	-0.0107446	0.0979591	0.91266	-0.202744	0.181255	0.989313	0.816487	1.19872	0.995209
PSMB4++Proteasome_beta_chain	Habitual aborter || id:finngen_R12_N14_HABITABORT	Weighted mode	4	-0.0201346	0.103491	0.858171	-0.222976	0.182707	0.980067	0.800134	1.20046	0.997383
PSAT1++SERC_NA_SERC	Habitual aborter || id:finngen_R12_N14_HABITABORT	Inverse variance weighted	2	0.252663	0.395252	0.522664	-0.522032	1.02736	1.28745	0.593314	2.79367	0.997793
ALB++Albumin_NA_Albumin	Habitual aborter || id:finngen_R12_N14_HABITABORT	Wald ratio	1	-0.514589	0.710901	0.469155	-1.90796	0.878778	0.597746	0.148383	2.40795	0.939185
ALDH2++ALDH_E2	Habitual aborter || id:finngen_R12_N14_HABITABORT	Wald ratio	1	-1.31786	0.670898	0.049492	-2.63282	-0.00290383	0.267706	0.0718752	0.9971	0.917252
COMT++Catechol_O_methyltransferase	Habitual aborter || id:finngen_R12_N14_HABITABORT	Wald ratio	1	1.36298	0.615336	0.0267587	0.156922	2.56904	3.90782	1.1699	13.0533	0.750123
GLRX++GLRX1_NA_GLRX1	Habitual aborter || id:finngen_R12_N14_HABITABORT	Wald ratio	1	0.437589	0.772388	0.571026	-1.07629	1.95147	1.54897	0.340857	7.03903	0.939185
ST13++suppression_of_tumorigenicity_13	Habitual aborter || id:finngen_R12_N14_HABITABORT	Wald ratio	1	-0.182556	0.969366	0.850622	-2.08251	1.7174	0.833138	0.124617	5.57004	0.9731
AKR1D1++AK1D1_NA_AK1D1	Habitual aborter || id:finngen_R12_N14_HABITABORT	Wald ratio	1	0.00424472	1.09758	0.996914	-2.147	2.15549	1.00425	0.116834	8.63214	0.997981
ARF4++ARF4_NA_ARF4	Habitual aborter || id:finngen_R12_N14_HABITABORT	Inverse variance weighted	2	0.51472	0.542632	0.342843	-0.548838	1.57828	1.67317	0.57762	4.8466	0.997793
ARL4D++ARL4D_NA_ARL4D	Habitual aborter || id:finngen_R12_N14_HABITABORT	Wald ratio	1	-0.926649	1.00275	0.35543	-2.89204	1.03874	0.395878	0.0554631	2.82565	0.939185
MVD++ERG19_NA_ERG19	Habitual aborter || id:finngen_R12_N14_HABITABORT	Wald ratio	1	2.12131	2.41364	0.379464	-2.60942	6.85203	8.34204	0.0735774	945.802	0.939185
RALB++RALB_NA_RALB	Habitual aborter || id:finngen_R12_N14_HABITABORT	Wald ratio	1	-0.215386	0.213371	0.312761	-0.633592	0.20282	0.80623	0.530682	1.22485	0.939185
UBXN2B++UBX2B_NA_UBX2B	Habitual aborter || id:finngen_R12_N14_HABITABORT	Wald ratio	1	0.207775	0.86601	0.810391	-1.4896	1.90515	1.23094	0.225462	6.72044	0.968865
PTGES2++PGES2_NA_PGES2	Habitual aborter || id:finngen_R12_N14_HABITABORT	Wald ratio	1	0.0892354	0.835675	0.914962	-1.54869	1.72716	1.09334	0.212527	5.62465	0.98019
DDX19A++DD19A_NA_DD19A	Habitual aborter || id:finngen_R12_N14_HABITABORT	Wald ratio	1	-1.17453	1.12482	0.296394	-3.37918	1.03011	0.308963	0.0340754	2.80138	0.939185
ITLN1++Omentin_NA_Omentin	Habitual aborter || id:finngen_R12_N14_HABITABORT	Inverse variance weighted	4	-0.0685152	0.285223	0.810163	-0.627553	0.490522	0.933779	0.533897	1.63317	0.997793
ITLN1++Omentin_NA_Omentin	Habitual aborter || id:finngen_R12_N14_HABITABORT	MR Egger	4	-0.365286	0.877172	0.717527	-2.08454	1.35397	0.693998	0.124364	3.87277	0.999203
ITLN1++Omentin_NA_Omentin	Habitual aborter || id:finngen_R12_N14_HABITABORT	Weighted median	4	-0.0728042	0.296692	0.806157	-0.654321	0.508712	0.929783	0.519795	1.66315	0.995209
ITLN1++Omentin_NA_Omentin	Habitual aborter || id:finngen_R12_N14_HABITABORT	Weighted mode	4	-0.0768663	0.335382	0.833457	-0.734215	0.580482	0.926014	0.479882	1.7869	0.997383
LRIG1++LRIG1_NA_LRIG1	Habitual aborter || id:finngen_R12_N14_HABITABORT	Inverse variance weighted	7	-0.214336	0.137964	0.120288	-0.484745	0.0560734	0.807077	0.615854	1.05768	0.997793
LRIG1++LRIG1_NA_LRIG1	Habitual aborter || id:finngen_R12_N14_HABITABORT	MR Egger	7	-0.130691	0.457132	0.786426	-1.02667	0.765288	0.877489	0.358198	2.14961	0.999203
LRIG1++LRIG1_NA_LRIG1	Habitual aborter || id:finngen_R12_N14_HABITABORT	Weighted median	7	-0.222886	0.156133	0.153425	-0.528906	0.0831348	0.800206	0.589249	1.08669	0.995209
LRIG1++LRIG1_NA_LRIG1	Habitual aborter || id:finngen_R12_N14_HABITABORT	Weighted mode	7	-0.2196	0.161742	0.223392	-0.536613	0.0974138	0.80284	0.584725	1.10232	0.997383
SAA2++SAA2_NA_SAA2	Habitual aborter || id:finngen_R12_N14_HABITABORT	Inverse variance weighted	4	-0.22883	0.131265	0.0812872	-0.48611	0.0284497	0.795463	0.615014	1.02886	0.997793
SAA2++SAA2_NA_SAA2	Habitual aborter || id:finngen_R12_N14_HABITABORT	MR Egger	4	-0.229449	0.214812	0.397304	-0.650481	0.191584	0.794972	0.521795	1.21117	0.999203
SAA2++SAA2_NA_SAA2	Habitual aborter || id:finngen_R12_N14_HABITABORT	Weighted median	4	-0.235243	0.13869	0.0898511	-0.507076	0.0365886	0.790378	0.602254	1.03727	0.995209
SAA2++SAA2_NA_SAA2	Habitual aborter || id:finngen_R12_N14_HABITABORT	Weighted mode	4	-0.228006	0.142757	0.208512	-0.507809	0.051797	0.796119	0.601812	1.05316	0.997383
TG++Thyroglobulin_NA_Thyroglobulin	Habitual aborter || id:finngen_R12_N14_HABITABORT	Wald ratio	1	-1.02567	1.04307	0.325448	-3.07009	1.01874	0.358554	0.0464169	2.76971	0.939185
PRSS3++TRY3_NA_TRY3	Habitual aborter || id:finngen_R12_N14_HABITABORT	Inverse variance weighted	5	-0.182817	0.166251	0.271488	-0.508669	0.143035	0.832921	0.601296	1.15377	0.997793
PRSS3++TRY3_NA_TRY3	Habitual aborter || id:finngen_R12_N14_HABITABORT	MR Egger	5	-0.733842	0.478108	0.222374	-1.67093	0.203249	0.480061	0.188072	1.22538	0.999203
PRSS3++TRY3_NA_TRY3	Habitual aborter || id:finngen_R12_N14_HABITABORT	Weighted median	5	-0.208152	0.140006	0.137084	-0.482564	0.0662595	0.812083	0.617199	1.0685	0.995209
PRSS3++TRY3_NA_TRY3	Habitual aborter || id:finngen_R12_N14_HABITABORT	Weighted mode	5	-0.241093	0.149007	0.180974	-0.533147	0.0509613	0.785769	0.586756	1.05228	0.997383
AIF1L++AIF1L_NA_AIF1L	Habitual aborter || id:finngen_R12_N14_HABITABORT	Inverse variance weighted	5	0.189366	0.13296	0.15438	-0.071236	0.449968	1.20848	0.931242	1.56826	0.997793
AIF1L++AIF1L_NA_AIF1L	Habitual aborter || id:finngen_R12_N14_HABITABORT	MR Egger	5	0.332004	0.216288	0.222347	-0.0919208	0.755928	1.39376	0.912177	2.12959	0.999203
AIF1L++AIF1L_NA_AIF1L	Habitual aborter || id:finngen_R12_N14_HABITABORT	Weighted median	5	0.191636	0.137961	0.164814	-0.0787669	0.462039	1.21123	0.924255	1.58731	0.995209
AIF1L++AIF1L_NA_AIF1L	Habitual aborter || id:finngen_R12_N14_HABITABORT	Weighted mode	5	0.264774	0.152152	0.156802	-0.0334437	0.562992	1.30314	0.967109	1.75592	0.997383
CEACAM8++CEAM8_NA_CEAM8	Habitual aborter || id:finngen_R12_N14_HABITABORT	Inverse variance weighted	2	-0.168686	0.594518	0.776613	-1.33394	0.996569	0.844774	0.263437	2.70897	0.997793
CHST4++CHST4_NA_CHST4	Habitual aborter || id:finngen_R12_N14_HABITABORT	Wald ratio	1	-0.826178	0.648543	0.202699	-2.09732	0.444966	0.437719	0.122785	1.56044	0.939185
GREM1++GREM1_NA_GREM1	Habitual aborter || id:finngen_R12_N14_HABITABORT	Inverse variance weighted	8	-0.121207	0.0849736	0.15375	-0.287755	0.0453411	0.88585	0.749945	1.04638	0.997793
GREM1++GREM1_NA_GREM1	Habitual aborter || id:finngen_R12_N14_HABITABORT	MR Egger	8	-0.385434	0.378789	0.348157	-1.12786	0.356992	0.680155	0.323725	1.42903	0.999203
GREM1++GREM1_NA_GREM1	Habitual aborter || id:finngen_R12_N14_HABITABORT	Weighted median	8	-0.127126	0.0887259	0.151918	-0.301028	0.0467772	0.880623	0.740057	1.04789	0.995209
GREM1++GREM1_NA_GREM1	Habitual aborter || id:finngen_R12_N14_HABITABORT	Weighted mode	8	-0.123628	0.0820394	0.175555	-0.284425	0.037169	0.883708	0.752446	1.03787	0.997383
COL3A1++Collagen_Type_III	Habitual aborter || id:finngen_R12_N14_HABITABORT	Wald ratio	1	1.62262	0.78643	0.0390871	0.0812137	3.16402	5.06633	1.0846	23.6655	0.793183
DNAJB4++DNJB4_NA_DNJB4	Habitual aborter || id:finngen_R12_N14_HABITABORT	Inverse variance weighted	3	0.55279	0.289467	0.0561744	-0.0145659	1.12015	1.7381	0.98554	3.0653	0.997793
DNAJB4++DNJB4_NA_DNJB4	Habitual aborter || id:finngen_R12_N14_HABITABORT	MR Egger	3	0.787569	1.4873	0.689971	-2.12753	3.70267	2.19805	0.119131	40.5554	0.999203
DNAJB4++DNJB4_NA_DNJB4	Habitual aborter || id:finngen_R12_N14_HABITABORT	Weighted median	3	0.579889	0.306482	0.0584798	-0.0208151	1.18059	1.78584	0.9794	3.25631	0.995209
DNAJB4++DNJB4_NA_DNJB4	Habitual aborter || id:finngen_R12_N14_HABITABORT	Weighted mode	3	0.604641	0.326351	0.205108	-0.0350066	1.24429	1.8306	0.965599	3.47047	0.997383
GSTM4++GSTM4_NA_GSTM4	Habitual aborter || id:finngen_R12_N14_HABITABORT	Inverse variance weighted	11	0.0574026	0.0846985	0.497944	-0.108607	0.223412	1.05908	0.897083	1.25034	0.997793
GSTM4++GSTM4_NA_GSTM4	Habitual aborter || id:finngen_R12_N14_HABITABORT	MR Egger	11	0.101102	0.202935	0.63029	-0.29665	0.498854	1.10639	0.743304	1.64683	0.999203
GSTM4++GSTM4_NA_GSTM4	Habitual aborter || id:finngen_R12_N14_HABITABORT	Weighted median	11	0.0660352	0.0889201	0.457702	-0.108248	0.240319	1.06826	0.897405	1.27165	0.995209
GSTM4++GSTM4_NA_GSTM4	Habitual aborter || id:finngen_R12_N14_HABITABORT	Weighted mode	11	0.0662939	0.0881289	0.469244	-0.106439	0.239027	1.06854	0.89903	1.27001	0.997383
AMY2A++Pancreatic_alpha_amylase	Habitual aborter || id:finngen_R12_N14_HABITABORT	Inverse variance weighted (multiplicative random effects)	6	-0.128611	0.141607	0.36376	-0.40616	0.148939	0.879316	0.666204	1.1606	0.997793
AMY2A++Pancreatic_alpha_amylase	Habitual aborter || id:finngen_R12_N14_HABITABORT	MR Egger	6	-0.329039	0.241385	0.244528	-0.802154	0.144075	0.719615	0.448362	1.15497	0.999203
AMY2A++Pancreatic_alpha_amylase	Habitual aborter || id:finngen_R12_N14_HABITABORT	Weighted median	6	-0.127573	0.103382	0.217206	-0.330202	0.0750562	0.880229	0.718779	1.07794	0.995209
AMY2A++Pancreatic_alpha_amylase	Habitual aborter || id:finngen_R12_N14_HABITABORT	Weighted mode	6	-0.211526	0.11219	0.118052	-0.431419	0.00836734	0.809348	0.649586	1.0084	0.997383
PDE4A++PDE4A_NA_PDE4A	Habitual aborter || id:finngen_R12_N14_HABITABORT	Inverse variance weighted	4	-0.536721	0.384827	0.163105	-1.29098	0.217541	0.584662	0.275001	1.24302	0.997793
PDE4A++PDE4A_NA_PDE4A	Habitual aborter || id:finngen_R12_N14_HABITABORT	MR Egger	4	-0.234264	0.835549	0.805533	-1.87194	1.40341	0.791153	0.153825	4.06906	0.999203
PDE4A++PDE4A_NA_PDE4A	Habitual aborter || id:finngen_R12_N14_HABITABORT	Weighted median	4	-0.528023	0.453963	0.244772	-1.41779	0.361744	0.58977	0.242249	1.43583	0.995209
PDE4A++PDE4A_NA_PDE4A	Habitual aborter || id:finngen_R12_N14_HABITABORT	Weighted mode	4	-0.370176	0.518623	0.526891	-1.38668	0.646326	0.690613	0.249904	1.90852	0.997383
CD68++CD68_NA_CD68	Habitual aborter || id:finngen_R12_N14_HABITABORT	Inverse variance weighted	2	1.22021	0.560982	0.0296196	0.12069	2.31974	3.38791	1.12828	10.173	0.997793
SLIT2++SLIT2_NA_SLIT2	Habitual aborter || id:finngen_R12_N14_HABITABORT	Wald ratio	1	0.336496	0.521343	0.518642	-0.685337	1.35833	1.40003	0.503921	3.88968	0.939185
TGM4++TGM4_NA_TGM4	Habitual aborter || id:finngen_R12_N14_HABITABORT	Wald ratio	1	2.11544	0.988143	0.0322882	0.17868	4.0522	8.29324	1.19564	57.5239	0.750123
TGM2++Tissue_transglutaminase	Habitual aborter || id:finngen_R12_N14_HABITABORT	Wald ratio	1	0.261957	0.856489	0.759719	-1.41676	1.94068	1.29947	0.242498	6.96345	0.964366
SH3BGRL2++SH3L2_NA_SH3L2	Habitual aborter || id:finngen_R12_N14_HABITABORT	Wald ratio	1	0.231438	0.49584	0.640672	-0.740409	1.20328	1.26041	0.476919	3.33104	0.957339
CMBL++CMBL_NA_CMBL	Habitual aborter || id:finngen_R12_N14_HABITABORT	Wald ratio	1	-0.877955	0.796367	0.270266	-2.43884	0.682924	0.415632	0.0872625	1.97966	0.939185
PPP1R14A++PP14A_NA_PP14A	Habitual aborter || id:finngen_R12_N14_HABITABORT	Inverse variance weighted	2	-0.282208	0.247053	0.25333	-0.766433	0.202016	0.754116	0.464668	1.22387	0.997793
UBLCP1++UBCP1_NA_UBCP1	Habitual aborter || id:finngen_R12_N14_HABITABORT	Inverse variance weighted	4	-0.134603	0.283066	0.634417	-0.689413	0.420207	0.874063	0.50187	1.52228	0.997793
UBLCP1++UBCP1_NA_UBCP1	Habitual aborter || id:finngen_R12_N14_HABITABORT	MR Egger	4	-0.291742	0.815671	0.754808	-1.89046	1.30697	0.746961	0.151003	3.69497	0.999203
UBLCP1++UBCP1_NA_UBCP1	Habitual aborter || id:finngen_R12_N14_HABITABORT	Weighted median	4	-0.0904722	0.302863	0.765151	-0.684084	0.50314	0.9135	0.504552	1.65391	0.995209
UBLCP1++UBCP1_NA_UBCP1	Habitual aborter || id:finngen_R12_N14_HABITABORT	Weighted mode	4	-0.129409	0.393823	0.764061	-0.901302	0.642484	0.878614	0.406041	1.9012	0.997383
MTHFSD++MTHFSD_NA_MTHFSD	Habitual aborter || id:finngen_R12_N14_HABITABORT	Inverse variance weighted	4	-0.0528438	0.185616	0.775878	-0.416651	0.310963	0.948528	0.659251	1.36474	0.997793
MTHFSD++MTHFSD_NA_MTHFSD	Habitual aborter || id:finngen_R12_N14_HABITABORT	MR Egger	4	-0.331755	0.242698	0.305011	-0.807444	0.143933	0.717663	0.445997	1.15481	0.999203
MTHFSD++MTHFSD_NA_MTHFSD	Habitual aborter || id:finngen_R12_N14_HABITABORT	Weighted median	4	-0.104977	0.168044	0.532169	-0.434344	0.22439	0.900345	0.647689	1.25156	0.995209
MTHFSD++MTHFSD_NA_MTHFSD	Habitual aborter || id:finngen_R12_N14_HABITABORT	Weighted mode	4	-0.125856	0.176464	0.527188	-0.471726	0.220013	0.881741	0.623924	1.24609	0.997383
ALDH6A1++MMSA_NA_MMSA	Habitual aborter || id:finngen_R12_N14_HABITABORT	Inverse variance weighted	2	-1.50982	1.0388	0.146107	-3.54587	0.526237	0.22095	0.0288435	1.69255	0.997793
CYB5R2++NB5R2_NA_NB5R2	Habitual aborter || id:finngen_R12_N14_HABITABORT	Inverse variance weighted	6	-0.0763236	0.18724	0.68355	-0.443315	0.290667	0.926516	0.641905	1.33732	0.997793
CYB5R2++NB5R2_NA_NB5R2	Habitual aborter || id:finngen_R12_N14_HABITABORT	MR Egger	6	-0.234927	0.429362	0.613367	-1.07648	0.606622	0.790628	0.340794	1.83422	0.999203
CYB5R2++NB5R2_NA_NB5R2	Habitual aborter || id:finngen_R12_N14_HABITABORT	Weighted median	6	-0.0746208	0.204402	0.71506	-0.475248	0.326007	0.928095	0.621731	1.38542	0.995209
CYB5R2++NB5R2_NA_NB5R2	Habitual aborter || id:finngen_R12_N14_HABITABORT	Weighted mode	6	-0.0795974	0.211161	0.721678	-0.493473	0.334278	0.923488	0.610502	1.39693	0.997383
PRPSAP2++KPRB_NA_KPRB	Habitual aborter || id:finngen_R12_N14_HABITABORT	Wald ratio	1	1.46338	0.866434	0.0912254	-0.234831	3.16159	4.32054	0.790705	23.6081	0.939185
MPPED2++MPPD2_NA_MPPD2	Habitual aborter || id:finngen_R12_N14_HABITABORT	Inverse variance weighted	2	-0.0735216	0.428769	0.863853	-0.913909	0.766865	0.929116	0.400954	2.15301	0.997793
SERPINE2++Protease_nexin_I	Habitual aborter || id:finngen_R12_N14_HABITABORT	Inverse variance weighted	6	0.0826326	0.124712	0.507595	-0.161803	0.327068	1.08614	0.850609	1.3869	0.997793
SERPINE2++Protease_nexin_I	Habitual aborter || id:finngen_R12_N14_HABITABORT	MR Egger	6	0.00595734	0.532122	0.991604	-1.037	1.04892	1.00598	0.354516	2.85456	0.999203
SERPINE2++Protease_nexin_I	Habitual aborter || id:finngen_R12_N14_HABITABORT	Weighted median	6	0.0506398	0.13535	0.7083	-0.214646	0.315926	1.05194	0.806827	1.37153	0.995209
SERPINE2++Protease_nexin_I	Habitual aborter || id:finngen_R12_N14_HABITABORT	Weighted mode	6	0.0491684	0.135854	0.732204	-0.217106	0.315443	1.0504	0.804845	1.37087	0.997383
USP15++UBP15_NA_UBP15	Habitual aborter || id:finngen_R12_N14_HABITABORT	Inverse variance weighted	2	-0.43676	1.07997	0.685904	-2.55349	1.67997	0.646126	0.0778093	5.36542	0.997793
ZFAND1++ZFAN1_NA_ZFAN1	Habitual aborter || id:finngen_R12_N14_HABITABORT	Inverse variance weighted	3	0.3289	0.284847	0.248232	-0.229401	0.8872	1.38944	0.79501	2.42832	0.997793
ZFAND1++ZFAN1_NA_ZFAN1	Habitual aborter || id:finngen_R12_N14_HABITABORT	MR Egger	3	0.622037	2.3698	0.836583	-4.02277	5.26684	1.86272	0.0179033	193.804	0.999203
ZFAND1++ZFAN1_NA_ZFAN1	Habitual aborter || id:finngen_R12_N14_HABITABORT	Weighted median	3	0.300146	0.295296	0.309427	-0.278634	0.878926	1.35006	0.756817	2.40831	0.995209
ZFAND1++ZFAN1_NA_ZFAN1	Habitual aborter || id:finngen_R12_N14_HABITABORT	Weighted mode	3	0.295337	0.32791	0.462823	-0.347367	0.938042	1.34358	0.706546	2.55497	0.997383
STAMBP++STABP_NA_STABP	Habitual aborter || id:finngen_R12_N14_HABITABORT	Inverse variance weighted	2	0.867009	1.68531	0.606936	-2.43619	4.17021	2.37978	0.0874935	64.729	0.997793
NAP1L4++NAP2L_NA_NAP2L	Habitual aborter || id:finngen_R12_N14_HABITABORT	Wald ratio	1	0.525119	0.332062	0.11379	-0.125723	1.17596	1.69066	0.881859	3.24125	0.939185
DTD1++Histidyl_tRNA_synthetase_related	Habitual aborter || id:finngen_R12_N14_HABITABORT	Wald ratio	1	-0.180556	0.26538	0.496273	-0.700701	0.339589	0.834806	0.496238	1.40437	0.939185
ACAT1++THIL_NA_THIL	Habitual aborter || id:finngen_R12_N14_HABITABORT	Wald ratio	1	-0.367939	0.587292	0.530986	-1.51903	0.783153	0.692159	0.218924	2.18836	0.939185
NUDT1++8ODP_NA_8ODP	Habitual aborter || id:finngen_R12_N14_HABITABORT	Wald ratio	1	-0.0576651	0.323783	0.858646	-0.692279	0.576949	0.943966	0.500434	1.7806	0.976293
ADK++ADK_NA_ADK	Habitual aborter || id:finngen_R12_N14_HABITABORT	Wald ratio	1	-0.580758	0.953071	0.54229	-2.44878	1.28726	0.559474	0.0863992	3.62285	0.939185
SPINK4++ISK4_NA_ISK4	Habitual aborter || id:finngen_R12_N14_HABITABORT	Inverse variance weighted	2	-0.0883058	0.444358	0.842476	-0.959247	0.782635	0.915481	0.383181	2.18723	0.997793
RAB1A++RAB1A_NA_RAB1A	Habitual aborter || id:finngen_R12_N14_HABITABORT	Wald ratio	1	0.724529	0.9124	0.427142	-1.06378	2.51283	2.06376	0.34515	12.3398	0.939185
SUB1++TCP4_NA_TCP4	Habitual aborter || id:finngen_R12_N14_HABITABORT	Wald ratio	1	0.158339	0.928986	0.864662	-1.66247	1.97915	1.17156	0.189669	7.23661	0.976565
DDT++D_dopachrome_decarboxylase	Habitual aborter || id:finngen_R12_N14_HABITABORT	Wald ratio	1	-0.91221	0.473949	0.054267	-1.84115	0.0167308	0.401636	0.158635	1.01687	0.939185
RBP5++RBP_III	Habitual aborter || id:finngen_R12_N14_HABITABORT	Wald ratio	1	-1.03097	1.01551	0.309999	-3.02138	0.959432	0.35666	0.048734	2.61021	0.939185
SRGN++Platelet_proteoglycan	Habitual aborter || id:finngen_R12_N14_HABITABORT	Inverse variance weighted	5	-0.225401	0.168983	0.182247	-0.556608	0.105805	0.798196	0.57315	1.11161	0.997793
SRGN++Platelet_proteoglycan	Habitual aborter || id:finngen_R12_N14_HABITABORT	MR Egger	5	-0.157602	0.210804	0.508955	-0.570777	0.255574	0.85419	0.565086	1.2912	0.999203
SRGN++Platelet_proteoglycan	Habitual aborter || id:finngen_R12_N14_HABITABORT	Weighted median	5	-0.198304	0.177834	0.264804	-0.546859	0.15025	0.82012	0.578765	1.16213	0.995209
SRGN++Platelet_proteoglycan	Habitual aborter || id:finngen_R12_N14_HABITABORT	Weighted mode	5	-0.149069	0.182902	0.460804	-0.507556	0.209418	0.86151	0.601965	1.23296	0.997383
SDCBP2++SDCB2_NA_SDCB2	Habitual aborter || id:finngen_R12_N14_HABITABORT	Wald ratio	1	0.791306	1.16533	0.497112	-1.49274	3.07535	2.20628	0.224756	21.6576	0.939185
ACADVL++ACADV_NA_ACADV	Habitual aborter || id:finngen_R12_N14_HABITABORT	Wald ratio	1	-0.290948	1.07765	0.787172	-2.40313	1.82124	0.747554	0.0904342	6.17949	0.964366
G3BP1++G3BP1_NA_G3BP1	Habitual aborter || id:finngen_R12_N14_HABITABORT	Wald ratio	1	-1.62593	0.78021	0.037163	-3.15514	-0.0967221	0.196728	0.0426322	0.907808	0.793183
HAGH++GLO2_NA_GLO2	Habitual aborter || id:finngen_R12_N14_HABITABORT	Inverse variance weighted	2	-0.255039	0.860051	0.766818	-1.94074	1.43066	0.774886	0.143598	4.18146	0.997793
GSR++Glutathione_reductase	Habitual aborter || id:finngen_R12_N14_HABITABORT	Inverse variance weighted	3	0.248852	0.390192	0.523625	-0.515925	1.01363	1.28255	0.596948	2.75558	0.997793
GSR++Glutathione_reductase	Habitual aborter || id:finngen_R12_N14_HABITABORT	MR Egger	3	0.202066	1.39745	0.908581	-2.53693	2.94106	1.22393	0.0791088	18.936	0.999203
GSR++Glutathione_reductase	Habitual aborter || id:finngen_R12_N14_HABITABORT	Weighted median	3	0.37375	0.416138	0.369111	-0.44188	1.18938	1.45317	0.642827	3.28504	0.995209
GSR++Glutathione_reductase	Habitual aborter || id:finngen_R12_N14_HABITABORT	Weighted mode	3	0.40225	0.514835	0.516419	-0.606827	1.41133	1.49518	0.545078	4.10139	0.997383
TSTD1++KAT_NA_KAT	Habitual aborter || id:finngen_R12_N14_HABITABORT	Inverse variance weighted	5	0.0601402	0.154853	0.697742	-0.243371	0.363652	1.06199	0.78398	1.43857	0.997793
TSTD1++KAT_NA_KAT	Habitual aborter || id:finngen_R12_N14_HABITABORT	MR Egger	5	0.196344	0.680652	0.791774	-1.13773	1.53042	1.21695	0.320545	4.62012	0.999203
TSTD1++KAT_NA_KAT	Habitual aborter || id:finngen_R12_N14_HABITABORT	Weighted median	5	0.0533612	0.144179	0.711305	-0.229229	0.335952	1.05481	0.795146	1.39927	0.995209
TSTD1++KAT_NA_KAT	Habitual aborter || id:finngen_R12_N14_HABITABORT	Weighted mode	5	0.0497515	0.142126	0.743955	-0.228816	0.328319	1.05101	0.795475	1.38863	0.997383
RBP1++CRBP_NA_CRBP	Habitual aborter || id:finngen_R12_N14_HABITABORT	Wald ratio	1	0.928388	0.714895	0.194069	-0.472805	2.32958	2.53043	0.623252	10.2736	0.939185
UROD++DCUP_NA_DCUP	Habitual aborter || id:finngen_R12_N14_HABITABORT	Inverse variance weighted	3	0.47275	0.333243	0.156006	-0.180406	1.12591	1.6044	0.834931	3.08301	0.997793
UROD++DCUP_NA_DCUP	Habitual aborter || id:finngen_R12_N14_HABITABORT	MR Egger	3	0.884805	0.627746	0.39283	-0.345577	2.11519	2.42251	0.707812	8.29114	0.999203
UROD++DCUP_NA_DCUP	Habitual aborter || id:finngen_R12_N14_HABITABORT	Weighted median	3	0.547023	0.211952	0.00985479	0.131597	0.962448	1.7281	1.14065	2.6181	0.995209
UROD++DCUP_NA_DCUP	Habitual aborter || id:finngen_R12_N14_HABITABORT	Weighted mode	3	0.577461	0.218849	0.118613	0.148516	1.00641	1.78151	1.16011	2.73575	0.997383
VPS26A++VP26A_NA_VP26A	Habitual aborter || id:finngen_R12_N14_HABITABORT	Wald ratio	1	0.161343	0.292124	0.580735	-0.411219	0.733906	1.17509	0.662841	2.0832	0.939185
TXNDC12++TXD12_NA_TXD12	Habitual aborter || id:finngen_R12_N14_HABITABORT	Wald ratio	1	-0.424134	0.583654	0.467417	-1.5681	0.719827	0.654336	0.208442	2.05408	0.939185
LZIC++LZIC_NA_LZIC	Habitual aborter || id:finngen_R12_N14_HABITABORT	Wald ratio	1	-1.4035	0.924032	0.128792	-3.2146	0.407605	0.245736	0.0401714	1.50321	0.939185
CA12++Carbonic_Anhydrase_XII	Habitual aborter || id:finngen_R12_N14_HABITABORT	Wald ratio	1	-1.86931	1.11337	0.0931578	-4.05151	0.312889	0.15423	0.0173962	1.36737	0.939185
MATN3++MATN3_NA_MATN3	Habitual aborter || id:finngen_R12_N14_HABITABORT	Inverse variance weighted	12	-0.013537	0.0820403	0.868941	-0.174336	0.147262	0.986554	0.840015	1.15866	0.997793
MATN3++MATN3_NA_MATN3	Habitual aborter || id:finngen_R12_N14_HABITABORT	MR Egger	12	-0.119891	0.160648	0.47267	-0.434761	0.19498	0.887017	0.647419	1.21529	0.999203
MATN3++MATN3_NA_MATN3	Habitual aborter || id:finngen_R12_N14_HABITABORT	Weighted median	12	-0.0286846	0.0982507	0.770323	-0.221256	0.163887	0.971723	0.801511	1.17808	0.995209
MATN3++MATN3_NA_MATN3	Habitual aborter || id:finngen_R12_N14_HABITABORT	Weighted mode	12	-0.0271608	0.0899239	0.768254	-0.203412	0.14909	0.973205	0.815942	1.16078	0.997383
MDGA2++MDGA2_NA_MDGA2	Habitual aborter || id:finngen_R12_N14_HABITABORT	Inverse variance weighted	9	0.14491	0.11239	0.197277	-0.0753747	0.365194	1.15594	0.927396	1.44079	0.997793
MDGA2++MDGA2_NA_MDGA2	Habitual aborter || id:finngen_R12_N14_HABITABORT	MR Egger	9	0.417744	0.208521	0.0851954	0.00904267	0.826446	1.51853	1.00908	2.28518	0.999203
MDGA2++MDGA2_NA_MDGA2	Habitual aborter || id:finngen_R12_N14_HABITABORT	Weighted median	9	0.0632742	0.13104	0.629194	-0.193564	0.320112	1.06532	0.824017	1.37728	0.995209
MDGA2++MDGA2_NA_MDGA2	Habitual aborter || id:finngen_R12_N14_HABITABORT	Weighted mode	9	0.0742709	0.140633	0.611748	-0.201369	0.349911	1.0771	0.817611	1.41894	0.997383
NNMT++NNMT_NA_NNMT	Habitual aborter || id:finngen_R12_N14_HABITABORT	Wald ratio	1	1.29443	1.21232	0.285645	-1.08173	3.67058	3.6489	0.33901	39.2747	0.939185
OLFM2++NOE2_NA_NOE2	Habitual aborter || id:finngen_R12_N14_HABITABORT	Inverse variance weighted	4	0.0873672	0.174036	0.615663	-0.253744	0.428478	1.0913	0.775891	1.53492	0.997793
OLFM2++NOE2_NA_NOE2	Habitual aborter || id:finngen_R12_N14_HABITABORT	MR Egger	4	0.241709	0.447254	0.643035	-0.634909	1.11833	1.27342	0.529984	3.05973	0.999203
OLFM2++NOE2_NA_NOE2	Habitual aborter || id:finngen_R12_N14_HABITABORT	Weighted median	4	0.17441	0.190979	0.361113	-0.199908	0.548728	1.19054	0.818806	1.73105	0.995209
OLFM2++NOE2_NA_NOE2	Habitual aborter || id:finngen_R12_N14_HABITABORT	Weighted mode	4	0.177513	0.20375	0.447742	-0.221837	0.576864	1.19424	0.801046	1.78045	0.997383
CINP++CINP_NA_CINP	Habitual aborter || id:finngen_R12_N14_HABITABORT	Wald ratio	1	-0.385144	1.13788	0.735006	-2.6154	1.84511	0.680352	0.0731388	6.32878	0.964366
VEGFA++L_VEGF165	Habitual aborter || id:finngen_R12_N14_HABITABORT	Inverse variance weighted	5	-0.104625	0.143575	0.466178	-0.386031	0.176782	0.900663	0.679749	1.19337	0.997793
VEGFA++L_VEGF165	Habitual aborter || id:finngen_R12_N14_HABITABORT	MR Egger	5	-0.0387477	0.276764	0.897529	-0.581206	0.50371	0.961993	0.559224	1.65485	0.999203
VEGFA++L_VEGF165	Habitual aborter || id:finngen_R12_N14_HABITABORT	Weighted median	5	-0.102988	0.105353	0.328299	-0.30948	0.103505	0.902138	0.733829	1.10905	0.995209
VEGFA++L_VEGF165	Habitual aborter || id:finngen_R12_N14_HABITABORT	Weighted mode	5	-0.111145	0.105124	0.350012	-0.317188	0.0948986	0.894809	0.728194	1.09955	0.997383
GMPR2++GMPR2_NA_GMPR2	Habitual aborter || id:finngen_R12_N14_HABITABORT	Inverse variance weighted	2	-0.105428	0.323017	0.744134	-0.738541	0.527685	0.89994	0.477811	1.695	0.997793
UPP1++UPP1_NA_UPP1	Habitual aborter || id:finngen_R12_N14_HABITABORT	Wald ratio	1	-1.23515	0.489632	0.0116485	-2.19483	-0.275476	0.29079	0.111377	0.759211	0.750123
HDHD3++HDHD3_NA_HDHD3	Habitual aborter || id:finngen_R12_N14_HABITABORT	Wald ratio	1	0.143868	0.286473	0.615523	-0.417618	0.705354	1.15473	0.658614	2.02456	0.948897
PDCD6++PDCD6_NA_PDCD6	Habitual aborter || id:finngen_R12_N14_HABITABORT	Inverse variance weighted	3	0.269206	0.459854	0.558268	-0.632108	1.17052	1.30892	0.53147	3.22367	0.997793
PDCD6++PDCD6_NA_PDCD6	Habitual aborter || id:finngen_R12_N14_HABITABORT	MR Egger	3	1.68852	0.799885	0.281643	0.120742	3.25629	5.41145	1.12833	25.9531	0.999203
PDCD6++PDCD6_NA_PDCD6	Habitual aborter || id:finngen_R12_N14_HABITABORT	Weighted median	3	0.358464	0.339198	0.290604	-0.306365	1.02329	1.43113	0.736118	2.78234	0.995209
PDCD6++PDCD6_NA_PDCD6	Habitual aborter || id:finngen_R12_N14_HABITABORT	Weighted mode	3	0.469322	0.369022	0.331324	-0.253962	1.19261	1.59891	0.775722	3.29566	0.997383
NPL++NPL_NA_NPL	Habitual aborter || id:finngen_R12_N14_HABITABORT	Inverse variance weighted	4	-0.0842707	0.255995	0.742013	-0.586021	0.41748	0.919182	0.556537	1.51813	0.997793
NPL++NPL_NA_NPL	Habitual aborter || id:finngen_R12_N14_HABITABORT	MR Egger	4	-0.712711	0.59198	0.35177	-1.87299	0.44757	0.490313	0.153663	1.56451	0.999203
NPL++NPL_NA_NPL	Habitual aborter || id:finngen_R12_N14_HABITABORT	Weighted median	4	-0.150193	0.263618	0.568855	-0.666884	0.366498	0.860542	0.513305	1.44267	0.995209
NPL++NPL_NA_NPL	Habitual aborter || id:finngen_R12_N14_HABITABORT	Weighted mode	4	-0.153386	0.261019	0.598075	-0.664983	0.358212	0.857799	0.514282	1.43077	0.997383
PARK7++PARK7_NA_PARK7	Habitual aborter || id:finngen_R12_N14_HABITABORT	Inverse variance weighted	2	0.0750538	0.428848	0.86107	-0.765488	0.915595	1.07794	0.465107	2.49826	0.997793
CR1++Complement_receptor_type_1	Habitual aborter || id:finngen_R12_N14_HABITABORT	Inverse variance weighted (multiplicative random effects)	8	0.154958	0.188909	0.412055	-0.215303	0.52522	1.16761	0.806297	1.69083	0.997793
CR1++Complement_receptor_type_1	Habitual aborter || id:finngen_R12_N14_HABITABORT	MR Egger	8	0.672405	0.726577	0.39044	-0.751686	2.0965	1.95894	0.471571	8.1376	0.999203
CR1++Complement_receptor_type_1	Habitual aborter || id:finngen_R12_N14_HABITABORT	Weighted median	8	0.199427	0.123936	0.107592	-0.0434875	0.442341	1.2207	0.957445	1.55635	0.995209
CR1++Complement_receptor_type_1	Habitual aborter || id:finngen_R12_N14_HABITABORT	Weighted mode	8	0.203603	0.120123	0.133906	-0.0318374	0.439043	1.22581	0.968664	1.55122	0.997383
KLB++KLOTB_NA_KLOTB	Habitual aborter || id:finngen_R12_N14_HABITABORT	Inverse variance weighted	8	0.0731145	0.114136	0.521787	-0.150591	0.296821	1.07585	0.860199	1.34557	0.997793
KLB++KLOTB_NA_KLOTB	Habitual aborter || id:finngen_R12_N14_HABITABORT	MR Egger	8	0.0537118	0.200648	0.797901	-0.339557	0.446981	1.05518	0.712085	1.56358	0.999203
KLB++KLOTB_NA_KLOTB	Habitual aborter || id:finngen_R12_N14_HABITABORT	Weighted median	8	0.0121825	0.100266	0.903293	-0.184338	0.208703	1.01226	0.831655	1.23208	0.995209
KLB++KLOTB_NA_KLOTB	Habitual aborter || id:finngen_R12_N14_HABITABORT	Weighted mode	8	0.0603687	0.0987226	0.560197	-0.133128	0.253865	1.06223	0.875353	1.289	0.997383
LRP4++LRP4_NA_LRP4	Habitual aborter || id:finngen_R12_N14_HABITABORT	Inverse variance weighted	2	-0.112931	0.130475	0.386742	-0.368663	0.1428	0.893212	0.691659	1.1535	0.997793
PLXNA4++PLXA4_NA_PLXA4	Habitual aborter || id:finngen_R12_N14_HABITABORT	Wald ratio	1	0.720438	0.583758	0.217151	-0.423728	1.8646	2.05533	0.654602	6.45338	0.939185
PLXND1++PLXD1_NA_PLXD1	Habitual aborter || id:finngen_R12_N14_HABITABORT	Inverse variance weighted	4	0.306494	0.198063	0.121754	-0.0817104	0.694698	1.35865	0.921539	2.0031	0.997793
PLXND1++PLXD1_NA_PLXD1	Habitual aborter || id:finngen_R12_N14_HABITABORT	MR Egger	4	0.202661	0.446648	0.694497	-0.672768	1.07809	1.22466	0.510294	2.93906	0.999203
PLXND1++PLXD1_NA_PLXD1	Habitual aborter || id:finngen_R12_N14_HABITABORT	Weighted median	4	0.312574	0.209303	0.135332	-0.0976607	0.722808	1.36694	0.906957	2.06021	0.995209
PLXND1++PLXD1_NA_PLXD1	Habitual aborter || id:finngen_R12_N14_HABITABORT	Weighted mode	4	0.308845	0.201362	0.222631	-0.085825	0.703514	1.36185	0.917755	2.02084	0.997383
SEZ6L++SEZ6L_NA_SEZ6L	Habitual aborter || id:finngen_R12_N14_HABITABORT	Inverse variance weighted	3	0.506602	0.473563	0.284724	-0.421581	1.43478	1.65964	0.656009	4.19874	0.997793
SEZ6L++SEZ6L_NA_SEZ6L	Habitual aborter || id:finngen_R12_N14_HABITABORT	MR Egger	3	1.1574	1.08383	0.479112	-0.966917	3.28171	3.18164	0.380253	26.6213	0.999203
SEZ6L++SEZ6L_NA_SEZ6L	Habitual aborter || id:finngen_R12_N14_HABITABORT	Weighted median	3	0.522582	0.535954	0.329535	-0.527888	1.57305	1.68638	0.589849	4.82134	0.995209
SEZ6L++SEZ6L_NA_SEZ6L	Habitual aborter || id:finngen_R12_N14_HABITABORT	Weighted mode	3	0.277551	0.668718	0.718394	-1.03314	1.58824	1.31989	0.355889	4.89512	0.997383
DOK2++DOK2_NA_DOK2	Habitual aborter || id:finngen_R12_N14_HABITABORT	Wald ratio	1	4.02335	1.69906	0.0178854	0.693187	7.3535	55.8877	2.00008	1561.66	0.750123
IGFBP5++IGFBP_5	Habitual aborter || id:finngen_R12_N14_HABITABORT	Wald ratio	1	0.58174	0.998671	0.56022	-1.37565	2.53913	1.78915	0.252674	12.6687	0.939185
JUND++jun_D	Habitual aborter || id:finngen_R12_N14_HABITABORT	Wald ratio	1	-0.515619	0.894691	0.564406	-2.26921	1.23798	0.597131	0.103393	3.44863	0.939185
IHH++ihh_NA_ihh	Habitual aborter || id:finngen_R12_N14_HABITABORT	Inverse variance weighted	3	0.866717	0.539911	0.108429	-0.19151	1.92494	2.37909	0.825712	6.85476	0.997793
IHH++ihh_NA_ihh	Habitual aborter || id:finngen_R12_N14_HABITABORT	MR Egger	3	1.39303	0.884063	0.360007	-0.339737	3.12579	4.02702	0.711958	22.7779	0.999203
IHH++ihh_NA_ihh	Habitual aborter || id:finngen_R12_N14_HABITABORT	Weighted median	3	1.09483	0.620223	0.0775265	-0.120806	2.31047	2.98868	0.886206	10.0791	0.995209
IHH++ihh_NA_ihh	Habitual aborter || id:finngen_R12_N14_HABITABORT	Weighted mode	3	1.11127	0.741167	0.272541	-0.341417	2.56396	3.03821	0.710763	12.9871	0.997383
TCN1++Holo_TC_I	Habitual aborter || id:finngen_R12_N14_HABITABORT	Inverse variance weighted	5	-0.0601563	0.149366	0.687136	-0.352914	0.232601	0.941617	0.702638	1.26188	0.997793
TCN1++Holo_TC_I	Habitual aborter || id:finngen_R12_N14_HABITABORT	MR Egger	5	-0.0203917	0.466827	0.967903	-0.935374	0.89459	0.979815	0.392439	2.44633	0.999203
TCN1++Holo_TC_I	Habitual aborter || id:finngen_R12_N14_HABITABORT	Weighted median	5	-0.0855307	0.149781	0.567973	-0.379101	0.20804	0.918025	0.684476	1.23126	0.995209
TCN1++Holo_TC_I	Habitual aborter || id:finngen_R12_N14_HABITABORT	Weighted mode	5	-0.0975363	0.160112	0.57531	-0.411355	0.216283	0.907069	0.662752	1.24145	0.997383
NT5C3A++5NT3_NA_5NT3	Habitual aborter || id:finngen_R12_N14_HABITABORT	Wald ratio	1	0.157873	0.677	0.81561	-1.16905	1.48479	1.17102	0.310663	4.41405	0.968865
PTGR1++LTB4DH_NA_LTB4DH	Habitual aborter || id:finngen_R12_N14_HABITABORT	Inverse variance weighted	7	-0.0947675	0.106808	0.374934	-0.304111	0.114576	0.909584	0.737779	1.1214	0.997793
PTGR1++LTB4DH_NA_LTB4DH	Habitual aborter || id:finngen_R12_N14_HABITABORT	MR Egger	7	-0.0591109	0.191496	0.770013	-0.434444	0.316222	0.942602	0.647625	1.37193	0.999203
PTGR1++LTB4DH_NA_LTB4DH	Habitual aborter || id:finngen_R12_N14_HABITABORT	Weighted median	7	-0.0764053	0.100567	0.447407	-0.273517	0.120706	0.926441	0.7607	1.12829	0.995209
PTGR1++LTB4DH_NA_LTB4DH	Habitual aborter || id:finngen_R12_N14_HABITABORT	Weighted mode	7	-0.0515121	0.103005	0.634819	-0.253403	0.150379	0.949792	0.776155	1.16227	0.997383
INHBA++Activin_A	Habitual aborter || id:finngen_R12_N14_HABITABORT	Wald ratio	1	0.841064	0.598829	0.160166	-0.332641	2.01477	2.31883	0.717027	7.499	0.939185
KNG1++Kininostatin_NA_Kininostatin	Habitual aborter || id:finngen_R12_N14_HABITABORT	Inverse variance weighted	2	0.258582	0.320328	0.419528	-0.369261	0.886424	1.29509	0.691245	2.42644	0.997793
FGL2++FGL2_NA_FGL2	Habitual aborter || id:finngen_R12_N14_HABITABORT	Wald ratio	1	0.812093	1.18238	0.492188	-1.50536	3.12955	2.25262	0.221937	22.8637	0.939185
CRH++CRH_NA_CRH	Habitual aborter || id:finngen_R12_N14_HABITABORT	Wald ratio	1	0.283581	1.5012	0.850168	-2.65876	3.22593	1.32788	0.0700347	25.1769	0.9731
F11++Coagulation_Factor_XI	Habitual aborter || id:finngen_R12_N14_HABITABORT	Inverse variance weighted	2	0.192262	0.307045	0.531204	-0.409545	0.794069	1.21199	0.663952	2.21238	0.997793
CCL27++CTACK_NA_CTACK	Habitual aborter || id:finngen_R12_N14_HABITABORT	Wald ratio	1	-0.955701	1.04093	0.358557	-2.99593	1.08453	0.384543	0.04999	2.95805	0.939185
COL18A1++Endostatin_NA_Endostatin	Habitual aborter || id:finngen_R12_N14_HABITABORT	Inverse variance weighted	5	-0.0230064	0.28988	0.936742	-0.591171	0.545159	0.977256	0.553678	1.72488	0.997793
COL18A1++Endostatin_NA_Endostatin	Habitual aborter || id:finngen_R12_N14_HABITABORT	MR Egger	5	-0.49083	0.675175	0.519838	-1.81417	0.832514	0.612118	0.162973	2.29909	0.999203
COL18A1++Endostatin_NA_Endostatin	Habitual aborter || id:finngen_R12_N14_HABITABORT	Weighted median	5	-0.159607	0.322464	0.620627	-0.791637	0.472422	0.852478	0.453102	1.60387	0.995209
COL18A1++Endostatin_NA_Endostatin	Habitual aborter || id:finngen_R12_N14_HABITABORT	Weighted mode	5	-0.126266	0.336267	0.726356	-0.78535	0.532817	0.88138	0.45596	1.70373	0.997383
PLAT++tPA_NA_tPA	Habitual aborter || id:finngen_R12_N14_HABITABORT	Inverse variance weighted	4	0.342332	0.375873	0.36242	-0.39438	1.07904	1.40823	0.674098	2.94187	0.997793
PLAT++tPA_NA_tPA	Habitual aborter || id:finngen_R12_N14_HABITABORT	MR Egger	4	0.538473	0.513236	0.404184	-0.46747	1.54442	1.71339	0.626585	4.68523	0.999203
PLAT++tPA_NA_tPA	Habitual aborter || id:finngen_R12_N14_HABITABORT	Weighted median	4	0.349314	0.397651	0.379702	-0.430081	1.12871	1.41809	0.650456	3.09166	0.995209
PLAT++tPA_NA_tPA	Habitual aborter || id:finngen_R12_N14_HABITABORT	Weighted mode	4	0.51665	0.431402	0.317067	-0.328899	1.3622	1.6764	0.719716	3.90477	0.997383
TIMP2++TIMP_2	Habitual aborter || id:finngen_R12_N14_HABITABORT	Inverse variance weighted	2	-1.18148	0.629761	0.0606457	-2.41581	0.052856	0.306825	0.0892951	1.05428	0.997793
C5++C5_NA_C5	Habitual aborter || id:finngen_R12_N14_HABITABORT	Inverse variance weighted	2	0.115924	0.407841	0.776227	-0.683444	0.915292	1.12291	0.504875	2.4975	0.997793
APOE++Apo_E	Habitual aborter || id:finngen_R12_N14_HABITABORT	Inverse variance weighted	6	0.0454078	0.268657	0.865783	-0.48116	0.571976	1.04645	0.618066	1.77176	0.997793
APOE++Apo_E	Habitual aborter || id:finngen_R12_N14_HABITABORT	MR Egger	6	1.86156	0.754578	0.0691676	0.382587	3.34053	6.43376	1.46607	28.2341	0.999203
APOE++Apo_E	Habitual aborter || id:finngen_R12_N14_HABITABORT	Weighted median	6	0.194211	0.203958	0.340989	-0.205546	0.593969	1.21435	0.814202	1.81116	0.995209
APOE++Apo_E	Habitual aborter || id:finngen_R12_N14_HABITABORT	Weighted mode	6	0.233964	0.203266	0.301774	-0.164437	0.632365	1.2636	0.848371	1.88206	0.997383
BDNF++BDNF_NA_BDNF	Habitual aborter || id:finngen_R12_N14_HABITABORT	Wald ratio	1	0.264563	0.66611	0.691237	-1.04101	1.57014	1.30286	0.353097	4.80731	0.964366
CXCL16++CXCL16__soluble	Habitual aborter || id:finngen_R12_N14_HABITABORT	Inverse variance weighted	5	0.0846244	0.251653	0.736664	-0.408616	0.577865	1.08831	0.664569	1.78223	0.997793
CXCL16++CXCL16__soluble	Habitual aborter || id:finngen_R12_N14_HABITABORT	MR Egger	5	0.158514	0.454256	0.75018	-0.731828	1.04886	1.17177	0.481029	2.85438	0.999203
CXCL16++CXCL16__soluble	Habitual aborter || id:finngen_R12_N14_HABITABORT	Weighted median	5	0.0456005	0.214987	0.832022	-0.375774	0.466975	1.04666	0.686758	1.59516	0.995209
CXCL16++CXCL16__soluble	Habitual aborter || id:finngen_R12_N14_HABITABORT	Weighted mode	5	0.124656	0.246589	0.639778	-0.358658	0.607969	1.13276	0.698613	1.8367	0.997383
KIT++SCF_sR	Habitual aborter || id:finngen_R12_N14_HABITABORT	Wald ratio	1	0.388168	1.10182	0.724615	-1.7714	2.54773	1.47428	0.170095	12.7781	0.964366
GFRA2++GFRa_2	Habitual aborter || id:finngen_R12_N14_HABITABORT	Inverse variance weighted	5	-0.143874	0.142783	0.313626	-0.423729	0.13598	0.865996	0.654601	1.14566	0.997793
GFRA2++GFRa_2	Habitual aborter || id:finngen_R12_N14_HABITABORT	MR Egger	5	-0.278134	0.265708	0.372113	-0.798923	0.242654	0.757195	0.449813	1.27463	0.999203
GFRA2++GFRa_2	Habitual aborter || id:finngen_R12_N14_HABITABORT	Weighted median	5	-0.160277	0.155034	0.301221	-0.464144	0.14359	0.851908	0.628673	1.15441	0.995209
GFRA2++GFRa_2	Habitual aborter || id:finngen_R12_N14_HABITABORT	Weighted mode	5	-0.166413	0.156607	0.347853	-0.473362	0.140537	0.846697	0.622905	1.15089	0.997383
CCL21++6Ckine_NA_6Ckine	Habitual aborter || id:finngen_R12_N14_HABITABORT	Inverse variance weighted	2	0.571333	0.413182	0.166738	-0.238504	1.38117	1.77063	0.787805	3.97955	0.997793
CFI++Factor_I	Habitual aborter || id:finngen_R12_N14_HABITABORT	Inverse variance weighted	2	-0.636048	0.754171	0.399019	-2.11422	0.842126	0.52938	0.120727	2.3213	0.997793
IGFBP3++IGFBP_3	Habitual aborter || id:finngen_R12_N14_HABITABORT	Inverse variance weighted	4	0.0871866	0.138372	0.528635	-0.184022	0.358395	1.0911	0.831918	1.43103	0.997793
IGFBP3++IGFBP_3	Habitual aborter || id:finngen_R12_N14_HABITABORT	MR Egger	4	0.153885	0.168011	0.456395	-0.175416	0.483186	1.16636	0.839108	1.62123	0.999203
IGFBP3++IGFBP_3	Habitual aborter || id:finngen_R12_N14_HABITABORT	Weighted median	4	0.104509	0.135831	0.441653	-0.16172	0.370739	1.11017	0.850679	1.4488	0.995209
IGFBP3++IGFBP_3	Habitual aborter || id:finngen_R12_N14_HABITABORT	Weighted mode	4	0.104226	0.15664	0.553388	-0.202788	0.41124	1.10985	0.816451	1.50869	0.997383
MMP9++MMP_9	Habitual aborter || id:finngen_R12_N14_HABITABORT	Wald ratio	1	0.215295	0.564135	0.702731	-0.890409	1.321	1.24023	0.410488	3.74716	0.964366
ROR1++ROR1_NA_ROR1	Habitual aborter || id:finngen_R12_N14_HABITABORT	Inverse variance weighted	2	0.300002	0.180002	0.0955818	-0.0528016	0.652806	1.34986	0.948568	1.92092	0.997793
VEGFA++VEGF_NA_VEGF	Habitual aborter || id:finngen_R12_N14_HABITABORT	Wald ratio	1	-0.0928269	0.169506	0.583944	-0.425058	0.239404	0.911351	0.653732	1.27049	0.939555
ANGPT2++Angiopoietin_2	Habitual aborter || id:finngen_R12_N14_HABITABORT	Inverse variance weighted	3	-0.0416096	0.328074	0.899075	-0.684635	0.601416	0.959244	0.504274	1.8247	0.997793
ANGPT2++Angiopoietin_2	Habitual aborter || id:finngen_R12_N14_HABITABORT	MR Egger	3	-0.713587	0.774323	0.525972	-2.23126	0.804086	0.489884	0.107393	2.23465	0.999203
ANGPT2++Angiopoietin_2	Habitual aborter || id:finngen_R12_N14_HABITABORT	Weighted median	3	-0.0594922	0.346434	0.863652	-0.738503	0.619519	0.942243	0.477829	1.85803	0.995209
ANGPT2++Angiopoietin_2	Habitual aborter || id:finngen_R12_N14_HABITABORT	Weighted mode	3	-0.0484137	0.387584	0.912017	-0.808078	0.711251	0.95274	0.445714	2.03654	0.997383
CST3++Cystatin_C	Habitual aborter || id:finngen_R12_N14_HABITABORT	Inverse variance weighted	3	0.414693	0.224431	0.0646385	-0.0251924	0.854579	1.51391	0.975122	2.35038	0.997793
CST3++Cystatin_C	Habitual aborter || id:finngen_R12_N14_HABITABORT	MR Egger	3	0.217025	0.644165	0.79312	-1.04554	1.47959	1.24238	0.351503	4.39114	0.999203
CST3++Cystatin_C	Habitual aborter || id:finngen_R12_N14_HABITABORT	Weighted median	3	0.384731	0.231374	0.0963513	-0.0687631	0.838224	1.46922	0.933548	2.31226	0.995209
CST3++Cystatin_C	Habitual aborter || id:finngen_R12_N14_HABITABORT	Weighted mode	3	0.377892	0.238704	0.254234	-0.0899684	0.845753	1.45921	0.91396	2.32973	0.997383
TYRO3++Dtk_NA_Dtk	Habitual aborter || id:finngen_R12_N14_HABITABORT	Wald ratio	1	-0.217136	0.507236	0.668596	-1.21132	0.777048	0.804821	0.297804	2.17504	0.964366
ERBB3++ERBB3_NA_ERBB3	Habitual aborter || id:finngen_R12_N14_HABITABORT	Wald ratio	1	0.074274	0.48268	0.877706	-0.871778	1.02033	1.0771	0.418207	2.7741	0.976565
IL10RB++IL_10_Rb	Habitual aborter || id:finngen_R12_N14_HABITABORT	Wald ratio	1	-0.797057	0.711087	0.262331	-2.19079	0.596673	0.450653	0.111829	1.81607	0.939185
IL12RB1++IL_12_Rb1	Habitual aborter || id:finngen_R12_N14_HABITABORT	Wald ratio	1	0.617889	0.680243	0.363701	-0.715387	1.95116	1.85501	0.489003	7.03688	0.939185
LAYN++Layilin_NA_Layilin	Habitual aborter || id:finngen_R12_N14_HABITABORT	Wald ratio	1	0.430231	1.0348	0.677585	-1.59799	2.45845	1.53761	0.202303	11.6867	0.964366
MRC1++Macrophage_mannose_receptor	Habitual aborter || id:finngen_R12_N14_HABITABORT	Inverse variance weighted	8	-0.0450642	0.11966	0.706469	-0.279598	0.189469	0.955936	0.756088	1.20861	0.997793
MRC1++Macrophage_mannose_receptor	Habitual aborter || id:finngen_R12_N14_HABITABORT	MR Egger	8	-0.459082	0.451493	0.34848	-1.34401	0.425845	0.631864	0.260798	1.53088	0.999203
MRC1++Macrophage_mannose_receptor	Habitual aborter || id:finngen_R12_N14_HABITABORT	Weighted median	8	-0.0953753	0.146439	0.514854	-0.382395	0.191645	0.909032	0.682225	1.21124	0.995209
MRC1++Macrophage_mannose_receptor	Habitual aborter || id:finngen_R12_N14_HABITABORT	Weighted mode	8	-0.199207	0.150653	0.227636	-0.494486	0.0960719	0.81938	0.609884	1.10084	0.997383
PRKCA++PKC_A	Habitual aborter || id:finngen_R12_N14_HABITABORT	Inverse variance weighted	2	-0.394307	0.546455	0.470558	-1.46536	0.676745	0.674147	0.230995	1.96746	0.997793
GDI2++Rab_GDP_dissociation_inhibitor_beta	Habitual aborter || id:finngen_R12_N14_HABITABORT	Wald ratio	1	-0.715057	0.550755	0.194177	-1.79454	0.364422	0.489164	0.166204	1.43968	0.939185
TNFRSF1A++TNF_sR_I	Habitual aborter || id:finngen_R12_N14_HABITABORT	Wald ratio	1	0.574035	0.564072	0.308839	-0.531547	1.67962	1.77542	0.587695	5.3635	0.939185
NTRK3++TrkC_NA_TrkC	Habitual aborter || id:finngen_R12_N14_HABITABORT	Inverse variance weighted	5	0.0844919	0.308294	0.784037	-0.519765	0.688749	1.08816	0.59466	1.99122	0.997793
NTRK3++TrkC_NA_TrkC	Habitual aborter || id:finngen_R12_N14_HABITABORT	MR Egger	5	0.857598	0.451287	0.15358	-0.0269247	1.74212	2.35749	0.973435	5.70944	0.999203
NTRK3++TrkC_NA_TrkC	Habitual aborter || id:finngen_R12_N14_HABITABORT	Weighted median	5	0.0669371	0.312306	0.830289	-0.545184	0.679058	1.06923	0.579735	1.97202	0.995209
NTRK3++TrkC_NA_TrkC	Habitual aborter || id:finngen_R12_N14_HABITABORT	Weighted mode	5	0.57214	0.314004	0.142532	-0.0433074	1.18759	1.77206	0.957617	3.27916	0.997383
TNFRSF17++BCMA_NA_BCMA	Habitual aborter || id:finngen_R12_N14_HABITABORT	Wald ratio	1	0.670345	0.390295	0.0858816	-0.0946332	1.43532	1.95491	0.909707	4.201	0.939185
EGFR++ERBB1_NA_ERBB1	Habitual aborter || id:finngen_R12_N14_HABITABORT	Inverse variance weighted	3	0.342541	0.538501	0.524711	-0.71292	1.398	1.40852	0.490211	4.0471	0.997793
EGFR++ERBB1_NA_ERBB1	Habitual aborter || id:finngen_R12_N14_HABITABORT	MR Egger	3	1.41859	3.29321	0.741061	-5.03611	7.87329	4.13128	0.00649897	2626.18	0.999203
EGFR++ERBB1_NA_ERBB1	Habitual aborter || id:finngen_R12_N14_HABITABORT	Weighted median	3	0.392485	0.435514	0.367482	-0.461122	1.24609	1.48066	0.630576	3.47673	0.995209
EGFR++ERBB1_NA_ERBB1	Habitual aborter || id:finngen_R12_N14_HABITABORT	Weighted mode	3	0.782315	0.466934	0.235837	-0.132876	1.69751	2.18653	0.875573	5.46031	0.997383
HGF++HGF_NA_HGF	Habitual aborter || id:finngen_R12_N14_HABITABORT	Wald ratio	1	-0.118981	0.456306	0.794287	-1.01334	0.775378	0.887825	0.363005	2.17141	0.966353
C3++iC3b_NA_iC3b	Habitual aborter || id:finngen_R12_N14_HABITABORT	Wald ratio	1	0.999151	0.777539	0.198786	-0.524825	2.52313	2.71598	0.591659	12.4675	0.939185
PLA2G2A++NPS_PLA2	Habitual aborter || id:finngen_R12_N14_HABITABORT	Inverse variance weighted	7	0.0512724	0.079406	0.518474	-0.104363	0.206908	1.05261	0.900898	1.22987	0.997793
PLA2G2A++NPS_PLA2	Habitual aborter || id:finngen_R12_N14_HABITABORT	MR Egger	7	0.104856	0.160806	0.543141	-0.210323	0.420035	1.11055	0.810322	1.52201	0.999203
PLA2G2A++NPS_PLA2	Habitual aborter || id:finngen_R12_N14_HABITABORT	Weighted median	7	0.0664515	0.0838354	0.427986	-0.0978658	0.230769	1.06871	0.906771	1.25957	0.995209
PLA2G2A++NPS_PLA2	Habitual aborter || id:finngen_R12_N14_HABITABORT	Weighted mode	7	0.0788966	0.0882047	0.405519	-0.0939847	0.251778	1.08209	0.910297	1.28631	0.997383
PF4++PF_4	Habitual aborter || id:finngen_R12_N14_HABITABORT	Inverse variance weighted	2	-0.159255	0.4367	0.715352	-1.01519	0.696677	0.852779	0.362335	2.00707	0.997793
PROS1++Protein_S	Habitual aborter || id:finngen_R12_N14_HABITABORT	Wald ratio	1	-0.639062	1.09036	0.557807	-2.77617	1.49804	0.527787	0.0622769	4.47292	0.939185
CCL25++TECK_NA_TECK	Habitual aborter || id:finngen_R12_N14_HABITABORT	Inverse variance weighted	5	0.0143459	0.108229	0.894548	-0.197783	0.226475	1.01445	0.820548	1.25417	0.997793
CCL25++TECK_NA_TECK	Habitual aborter || id:finngen_R12_N14_HABITABORT	MR Egger	5	0.0269976	0.182704	0.891899	-0.331102	0.385097	1.02737	0.718132	1.46976	0.999203
CCL25++TECK_NA_TECK	Habitual aborter || id:finngen_R12_N14_HABITABORT	Weighted median	5	0.0220682	0.108307	0.838544	-0.190214	0.234351	1.02231	0.826782	1.26409	0.995209
CCL25++TECK_NA_TECK	Habitual aborter || id:finngen_R12_N14_HABITABORT	Weighted mode	5	0.0184088	0.110511	0.875783	-0.198193	0.235011	1.01858	0.820211	1.26492	0.997383
POR++NADPH_P450_Oxidoreductase	Habitual aborter || id:finngen_R12_N14_HABITABORT	Inverse variance weighted	2	0.0827813	0.320149	0.795966	-0.544711	0.710273	1.0863	0.580009	2.03455	0.997793
SHH++Sonic_Hedgehog	Habitual aborter || id:finngen_R12_N14_HABITABORT	Inverse variance weighted	2	-0.96193	1.00344	0.337744	-2.92867	1.00481	0.382154	0.053468	2.73139	0.997793
APOA1++Apo_A_I	Habitual aborter || id:finngen_R12_N14_HABITABORT	Inverse variance weighted (multiplicative random effects)	4	0.0932174	0.331283	0.778417	-0.556097	0.742532	1.0977	0.573443	2.10125	0.997793
APOA1++Apo_A_I	Habitual aborter || id:finngen_R12_N14_HABITABORT	MR Egger	4	0.417266	0.425838	0.430476	-0.417376	1.25191	1.51781	0.658773	3.49701	0.999203
APOA1++Apo_A_I	Habitual aborter || id:finngen_R12_N14_HABITABORT	Weighted median	4	0.131352	0.194263	0.498942	-0.249404	0.512109	1.14037	0.779265	1.66881	0.995209
APOA1++Apo_A_I	Habitual aborter || id:finngen_R12_N14_HABITABORT	Weighted mode	4	0.142171	0.200207	0.528852	-0.250235	0.534577	1.15277	0.778618	1.70673	0.997383
C3++C3_NA_C3	Habitual aborter || id:finngen_R12_N14_HABITABORT	Wald ratio	1	0.845826	0.658222	0.198786	-0.444288	2.13594	2.3299	0.641281	8.465	0.939185
IGFBP1++IGFBP_1	Habitual aborter || id:finngen_R12_N14_HABITABORT	Inverse variance weighted	2	0.867433	0.626595	0.166248	-0.360694	2.09556	2.38079	0.697193	8.12999	0.997793
IL16++IL_16	Habitual aborter || id:finngen_R12_N14_HABITABORT	Inverse variance weighted	10	-0.188718	0.118836	0.112273	-0.421637	0.0441999	0.82802	0.655972	1.04519	0.997793
IL16++IL_16	Habitual aborter || id:finngen_R12_N14_HABITABORT	MR Egger	10	-0.272179	0.196063	0.202502	-0.656463	0.112104	0.761718	0.518683	1.11863	0.999203
IL16++IL_16	Habitual aborter || id:finngen_R12_N14_HABITABORT	Weighted median	10	-0.223715	0.141905	0.114908	-0.501849	0.0544192	0.799543	0.60541	1.05593	0.995209
IL16++IL_16	Habitual aborter || id:finngen_R12_N14_HABITABORT	Weighted mode	10	-0.242829	0.133755	0.102838	-0.504988	0.0193302	0.784406	0.603513	1.01952	0.997383
IL22++IL_22	Habitual aborter || id:finngen_R12_N14_HABITABORT	Wald ratio	1	-0.230589	1.13091	0.838434	-2.44718	1.986	0.794065	0.0865373	7.28634	0.9731
MMP7++MMP_7	Habitual aborter || id:finngen_R12_N14_HABITABORT	Inverse variance weighted	3	-0.182321	0.158436	0.249835	-0.492856	0.128215	0.833334	0.610879	1.1368	0.997793
MMP7++MMP_7	Habitual aborter || id:finngen_R12_N14_HABITABORT	MR Egger	3	-0.390093	0.279654	0.395959	-0.938214	0.158028	0.676994	0.391326	1.1712	0.999203
MMP7++MMP_7	Habitual aborter || id:finngen_R12_N14_HABITABORT	Weighted median	3	-0.195766	0.168624	0.245658	-0.526269	0.134738	0.822205	0.590805	1.14424	0.995209
MMP7++MMP_7	Habitual aborter || id:finngen_R12_N14_HABITABORT	Weighted mode	3	-0.264649	0.176885	0.27327	-0.611343	0.0820451	0.767475	0.542621	1.0855	0.997383
APOB++Apo_B	Habitual aborter || id:finngen_R12_N14_HABITABORT	Wald ratio	1	-1.04519	0.732483	0.153604	-2.48086	0.390475	0.351625	0.0836715	1.47768	0.939185
ANGPT1++Angiopoietin_1	Habitual aborter || id:finngen_R12_N14_HABITABORT	Wald ratio	1	-0.119426	0.764478	0.87586	-1.6178	1.37895	0.88743	0.198334	3.97073	0.976565
AGRP++ART_NA_ART	Habitual aborter || id:finngen_R12_N14_HABITABORT	Inverse variance weighted	2	0.0295869	0.241472	0.902482	-0.443699	0.502873	1.03003	0.641658	1.65346	0.997793
BCAM++BCAM_NA_BCAM	Habitual aborter || id:finngen_R12_N14_HABITABORT	Inverse variance weighted	6	-0.124924	0.15643	0.424527	-0.431527	0.181679	0.882564	0.649516	1.19923	0.997793
BCAM++BCAM_NA_BCAM	Habitual aborter || id:finngen_R12_N14_HABITABORT	MR Egger	6	-0.0800731	0.195256	0.702752	-0.462776	0.302629	0.923049	0.629534	1.35341	0.999203
BCAM++BCAM_NA_BCAM	Habitual aborter || id:finngen_R12_N14_HABITABORT	Weighted median	6	-0.0686286	0.147788	0.64238	-0.358292	0.221035	0.933673	0.698869	1.24737	0.995209
BCAM++BCAM_NA_BCAM	Habitual aborter || id:finngen_R12_N14_HABITABORT	Weighted mode	6	-0.0361281	0.156859	0.826968	-0.343571	0.271315	0.964517	0.709233	1.31169	0.997383
CDH5++Cadherin_5	Habitual aborter || id:finngen_R12_N14_HABITABORT	Inverse variance weighted	2	-0.16597	0.337114	0.62249	-0.826714	0.494774	0.847072	0.437485	1.64013	0.997793
CX3CL1++Fractalkine_CX3CL_1	Habitual aborter || id:finngen_R12_N14_HABITABORT	Wald ratio	1	0.36933	0.321045	0.249979	-0.259918	0.998579	1.44677	0.771115	2.71442	0.939185
SPINT1++HAI_1	Habitual aborter || id:finngen_R12_N14_HABITABORT	Inverse variance weighted	2	-0.0406362	0.37845	0.914491	-0.782398	0.701126	0.960178	0.457308	2.01602	0.997793
KLK11++Kallikrein_11	Habitual aborter || id:finngen_R12_N14_HABITABORT	Inverse variance weighted	6	-0.0410203	0.0594726	0.490361	-0.157587	0.075546	0.95981	0.854203	1.07847	0.997793
KLK11++Kallikrein_11	Habitual aborter || id:finngen_R12_N14_HABITABORT	MR Egger	6	-0.0287059	0.0786396	0.73357	-0.182839	0.125428	0.971702	0.832902	1.13363	0.999203
KLK11++Kallikrein_11	Habitual aborter || id:finngen_R12_N14_HABITABORT	Weighted median	6	-0.0427277	0.0607786	0.482052	-0.161854	0.0763983	0.958172	0.850566	1.07939	0.995209
KLK11++Kallikrein_11	Habitual aborter || id:finngen_R12_N14_HABITABORT	Weighted mode	6	-0.0421635	0.0591595	0.507895	-0.158116	0.0737891	0.958713	0.853751	1.07658	0.997383
LCN2++Lipocalin_2	Habitual aborter || id:finngen_R12_N14_HABITABORT	Wald ratio	1	0.947281	0.616787	0.12458	-0.261622	2.15618	2.57869	0.769802	8.63811	0.939185
TIE1++sTie_1	Habitual aborter || id:finngen_R12_N14_HABITABORT	Inverse variance weighted	4	0.170138	0.216757	0.432497	-0.254705	0.594981	1.18547	0.775145	1.813	0.997793
TIE1++sTie_1	Habitual aborter || id:finngen_R12_N14_HABITABORT	MR Egger	4	0.527612	0.435028	0.34901	-0.325042	1.38027	1.69488	0.722497	3.97596	0.999203
TIE1++sTie_1	Habitual aborter || id:finngen_R12_N14_HABITABORT	Weighted median	4	0.198142	0.234205	0.397544	-0.260901	0.657184	1.21913	0.770357	1.92935	0.995209
TIE1++sTie_1	Habitual aborter || id:finngen_R12_N14_HABITABORT	Weighted mode	4	0.201273	0.260601	0.496178	-0.309506	0.712052	1.22296	0.733809	2.03817	0.997383
C5++C5a_NA_C5a	Habitual aborter || id:finngen_R12_N14_HABITABORT	Inverse variance weighted	2	0.468699	0.433416	0.279516	-0.380796	1.31819	1.59791	0.683317	3.73667	0.997793
KPNA2++Karyopherin_a2	Habitual aborter || id:finngen_R12_N14_HABITABORT	Wald ratio	1	0.923474	0.887833	0.298273	-0.81668	2.66363	2.51802	0.441896	14.3482	0.939185
MAP2K1++MEK1_NA_MEK1	Habitual aborter || id:finngen_R12_N14_HABITABORT	Wald ratio	1	-0.0237831	0.824676	0.976993	-1.64015	1.59258	0.976498	0.193951	4.91642	0.994886
SERPINA3++a1_Antichymotrypsin	Habitual aborter || id:finngen_R12_N14_HABITABORT	Inverse variance weighted	3	-0.0634047	0.255903	0.804314	-0.564975	0.438166	0.938564	0.568374	1.54986	0.997793
SERPINA3++a1_Antichymotrypsin	Habitual aborter || id:finngen_R12_N14_HABITABORT	MR Egger	3	-0.765117	1.0212	0.590647	-2.76666	1.23643	0.46528	0.0628714	3.4433	0.999203
SERPINA3++a1_Antichymotrypsin	Habitual aborter || id:finngen_R12_N14_HABITABORT	Weighted median	3	-0.0745353	0.261088	0.775276	-0.586267	0.437196	0.928175	0.5564	1.54836	0.995209
SERPINA3++a1_Antichymotrypsin	Habitual aborter || id:finngen_R12_N14_HABITABORT	Weighted mode	3	-0.15811	0.29412	0.644685	-0.734584	0.418365	0.853756	0.479705	1.51947	0.997383
CCL28++CCL28_NA_CCL28	Habitual aborter || id:finngen_R12_N14_HABITABORT	Wald ratio	1	-0.59547	0.920579	0.517734	-2.3998	1.20886	0.551303	0.0907357	3.34968	0.939185
MDK++Midkine_NA_Midkine	Habitual aborter || id:finngen_R12_N14_HABITABORT	Inverse variance weighted	2	0.294955	0.670742	0.660123	-1.0197	1.60961	1.34307	0.360703	5.00085	0.997793
SERPINE1++PAI_1	Habitual aborter || id:finngen_R12_N14_HABITABORT	Wald ratio	1	-1.23833	0.838349	0.139648	-2.88149	0.404836	0.289868	0.056051	1.49906	0.939185
NBL1++DAN_NA_DAN	Habitual aborter || id:finngen_R12_N14_HABITABORT	Wald ratio	1	0.39455	1.02982	0.701628	-1.62391	2.413	1.48372	0.197127	11.1675	0.964366
CFD++Factor_D	Habitual aborter || id:finngen_R12_N14_HABITABORT	Inverse variance weighted	5	0.787088	0.336109	0.0191927	0.128315	1.44586	2.19699	1.13691	4.24551	0.997793
CFD++Factor_D	Habitual aborter || id:finngen_R12_N14_HABITABORT	MR Egger	5	1.14963	1.22269	0.416454	-1.24684	3.54611	3.15703	0.287412	34.678	0.999203
CFD++Factor_D	Habitual aborter || id:finngen_R12_N14_HABITABORT	Weighted median	5	0.526202	0.397642	0.185733	-0.253175	1.30558	1.69249	0.776332	3.68983	0.995209
CFD++Factor_D	Habitual aborter || id:finngen_R12_N14_HABITABORT	Weighted mode	5	0.520389	0.411409	0.274582	-0.285972	1.32675	1.68268	0.751283	3.76877	0.997383
IGFBP4++IGFBP_4	Habitual aborter || id:finngen_R12_N14_HABITABORT	Wald ratio	1	-2.82572	0.901113	0.00171381	-4.5919	-1.05954	0.059266	0.0101336	0.346616	0.387137
PTHLH++PTHrP_NA_PTHrP	Habitual aborter || id:finngen_R12_N14_HABITABORT	Inverse variance weighted	3	-0.644762	0.381911	0.0913632	-1.39331	0.103784	0.524787	0.248253	1.10936	0.997793
PTHLH++PTHrP_NA_PTHrP	Habitual aborter || id:finngen_R12_N14_HABITABORT	MR Egger	3	-0.842765	1.07995	0.578139	-2.95947	1.27394	0.430519	0.0518462	3.57493	0.999203
PTHLH++PTHrP_NA_PTHrP	Habitual aborter || id:finngen_R12_N14_HABITABORT	Weighted median	3	-0.678517	0.416966	0.10368	-1.49577	0.138737	0.507369	0.224076	1.14882	0.995209
PTHLH++PTHrP_NA_PTHrP	Habitual aborter || id:finngen_R12_N14_HABITABORT	Weighted mode	3	-0.694318	0.493785	0.294926	-1.66214	0.273499	0.499415	0.189733	1.31456	0.997383
CLEC11A++SCGF_beta	Habitual aborter || id:finngen_R12_N14_HABITABORT	Inverse variance weighted	4	0.130806	0.242108	0.589002	-0.343724	0.605337	1.13975	0.709124	1.83187	0.997793
CLEC11A++SCGF_beta	Habitual aborter || id:finngen_R12_N14_HABITABORT	MR Egger	4	0.15535	0.348272	0.699197	-0.527263	0.837963	1.16807	0.590218	2.31165	0.999203
CLEC11A++SCGF_beta	Habitual aborter || id:finngen_R12_N14_HABITABORT	Weighted median	4	0.152553	0.157107	0.331541	-0.155376	0.460482	1.1648	0.856093	1.58484	0.995209
CLEC11A++SCGF_beta	Habitual aborter || id:finngen_R12_N14_HABITABORT	Weighted mode	4	0.153255	0.168487	0.430099	-0.17698	0.483489	1.16562	0.837796	1.62172	0.997383
TNFSF15++TNFSF15_NA_TNFSF15	Habitual aborter || id:finngen_R12_N14_HABITABORT	Wald ratio	1	0.800745	1.15695	0.488863	-1.46687	3.06836	2.2272	0.230645	21.5067	0.939185
BMP7++BMP_7	Habitual aborter || id:finngen_R12_N14_HABITABORT	Wald ratio	1	0.767185	0.928139	0.408473	-1.05197	2.58634	2.15369	0.34925	13.281	0.939185
CD36++CD36_ANTIGEN	Habitual aborter || id:finngen_R12_N14_HABITABORT	Inverse variance weighted	4	0.164966	0.207028	0.425548	-0.240808	0.570741	1.17935	0.785992	1.76958	0.997793
CD36++CD36_ANTIGEN	Habitual aborter || id:finngen_R12_N14_HABITABORT	MR Egger	4	0.24037	0.376268	0.588333	-0.497115	0.977856	1.27172	0.608283	2.65875	0.999203
CD36++CD36_ANTIGEN	Habitual aborter || id:finngen_R12_N14_HABITABORT	Weighted median	4	0.194241	0.238424	0.415251	-0.273069	0.661551	1.21439	0.76104	1.9378	0.995209
CD36++CD36_ANTIGEN	Habitual aborter || id:finngen_R12_N14_HABITABORT	Weighted mode	4	0.237524	0.2601	0.42847	-0.272271	0.747319	1.26811	0.761648	2.11133	0.997383
CXCL5++ENA_78	Habitual aborter || id:finngen_R12_N14_HABITABORT	Wald ratio	1	-0.623033	0.40314	0.122238	-1.41319	0.167122	0.536315	0.243366	1.1819	0.939185
LGALS4++Galectin_4	Habitual aborter || id:finngen_R12_N14_HABITABORT	Wald ratio	1	-1.10524	0.94579	0.242571	-2.95898	0.748512	0.331133	0.0518716	2.11385	0.939185
IL1R1++IL_1_sRI	Habitual aborter || id:finngen_R12_N14_HABITABORT	Inverse variance weighted	2	0.128317	0.273018	0.638359	-0.406798	0.663432	1.13691	0.665779	1.94144	0.997793
IL17RA++IL_17_sR	Habitual aborter || id:finngen_R12_N14_HABITABORT	Inverse variance weighted	9	0.067776	0.0794711	0.393749	-0.0879873	0.223539	1.07013	0.915772	1.25049	0.997793
IL17RA++IL_17_sR	Habitual aborter || id:finngen_R12_N14_HABITABORT	MR Egger	9	0.140186	0.178128	0.457099	-0.208946	0.489318	1.15049	0.811439	1.6312	0.999203
IL17RA++IL_17_sR	Habitual aborter || id:finngen_R12_N14_HABITABORT	Weighted median	9	0.101856	0.101578	0.31599	-0.0972375	0.300949	1.10722	0.907341	1.35114	0.995209
IL17RA++IL_17_sR	Habitual aborter || id:finngen_R12_N14_HABITABORT	Weighted mode	9	0.102413	0.116828	0.406251	-0.126571	0.331396	1.10784	0.881112	1.39291	0.997383
IL18RAP++IL_18_Rb	Habitual aborter || id:finngen_R12_N14_HABITABORT	Wald ratio	1	0.27069	0.648352	0.67631	-1.00008	1.54146	1.31087	0.36785	4.6714	0.964366
SIGLEC9++Siglec_9	Habitual aborter || id:finngen_R12_N14_HABITABORT	Inverse variance weighted	6	0.104976	0.0786898	0.182187	-0.0492558	0.259208	1.11068	0.951938	1.2959	0.997793
SIGLEC9++Siglec_9	Habitual aborter || id:finngen_R12_N14_HABITABORT	MR Egger	6	0.0903784	0.144229	0.564888	-0.192311	0.373068	1.09459	0.82505	1.45218	0.999203
SIGLEC9++Siglec_9	Habitual aborter || id:finngen_R12_N14_HABITABORT	Weighted median	6	0.102987	0.0883752	0.24388	-0.0702279	0.276203	1.10848	0.932181	1.31812	0.995209
SIGLEC9++Siglec_9	Habitual aborter || id:finngen_R12_N14_HABITABORT	Weighted mode	6	0.0974396	0.0878881	0.318028	-0.0748211	0.2697	1.10234	0.92791	1.30957	0.997383
TGFBR3++TGF_b_R_III	Habitual aborter || id:finngen_R12_N14_HABITABORT	Inverse variance weighted	2	0.0640458	0.455179	0.888103	-0.828105	0.956197	1.06614	0.436876	2.60178	0.997793
SERPINF2++a2_Antiplasmin	Habitual aborter || id:finngen_R12_N14_HABITABORT	Inverse variance weighted	4	0.102379	0.300825	0.73361	-0.487237	0.691995	1.1078	0.614321	1.9977	0.997793
SERPINF2++a2_Antiplasmin	Habitual aborter || id:finngen_R12_N14_HABITABORT	MR Egger	4	0.203709	0.962736	0.852027	-1.68325	2.09067	1.22594	0.185769	8.09035	0.999203
SERPINF2++a2_Antiplasmin	Habitual aborter || id:finngen_R12_N14_HABITABORT	Weighted median	4	0.0723372	0.331726	0.82738	-0.577846	0.722521	1.07502	0.561106	2.05962	0.995209
SERPINF2++a2_Antiplasmin	Habitual aborter || id:finngen_R12_N14_HABITABORT	Weighted mode	4	0.0380891	0.35147	0.920543	-0.650793	0.726971	1.03882	0.521632	2.0688	0.997383
FGF2++bFGF_NA_bFGF	Habitual aborter || id:finngen_R12_N14_HABITABORT	Inverse variance weighted	3	0.210302	0.196334	0.284105	-0.174512	0.595115	1.23405	0.839867	1.81324	0.997793
FGF2++bFGF_NA_bFGF	Habitual aborter || id:finngen_R12_N14_HABITABORT	MR Egger	3	0.361045	0.342165	0.482912	-0.309599	1.03169	1.43483	0.733741	2.8058	0.999203
FGF2++bFGF_NA_bFGF	Habitual aborter || id:finngen_R12_N14_HABITABORT	Weighted median	3	0.226623	0.169371	0.180887	-0.105344	0.55859	1.25436	0.900015	1.74821	0.995209
FGF2++bFGF_NA_bFGF	Habitual aborter || id:finngen_R12_N14_HABITABORT	Weighted mode	3	0.254901	0.179169	0.290784	-0.0962696	0.606071	1.29033	0.908219	1.83321	0.997383
CCL23++Ck_b_8_1	Habitual aborter || id:finngen_R12_N14_HABITABORT	Inverse variance weighted	3	0.244082	0.155755	0.117094	-0.0611976	0.549361	1.27645	0.940637	1.73215	0.997793
CCL23++Ck_b_8_1	Habitual aborter || id:finngen_R12_N14_HABITABORT	MR Egger	3	0.0138296	0.701923	0.987459	-1.36194	1.3896	1.01393	0.256163	4.01324	0.999203
CCL23++Ck_b_8_1	Habitual aborter || id:finngen_R12_N14_HABITABORT	Weighted median	3	0.210277	0.125453	0.0937112	-0.0356114	0.456165	1.23402	0.965015	1.57801	0.995209
CCL23++Ck_b_8_1	Habitual aborter || id:finngen_R12_N14_HABITABORT	Weighted mode	3	0.199338	0.126414	0.255541	-0.0484332	0.447109	1.22059	0.952721	1.56379	0.997383
CD209++DC_SIGN	Habitual aborter || id:finngen_R12_N14_HABITABORT	Inverse variance weighted	6	0.192768	0.141827	0.17409	-0.0852126	0.470749	1.2126	0.918317	1.60119	0.997793
CD209++DC_SIGN	Habitual aborter || id:finngen_R12_N14_HABITABORT	MR Egger	6	0.307624	0.213984	0.223921	-0.111784	0.727032	1.36019	0.894237	2.06893	0.999203
CD209++DC_SIGN	Habitual aborter || id:finngen_R12_N14_HABITABORT	Weighted median	6	0.228271	0.1492	0.126025	-0.0641614	0.520704	1.25643	0.937854	1.68321	0.995209
CD209++DC_SIGN	Habitual aborter || id:finngen_R12_N14_HABITABORT	Weighted mode	6	0.235947	0.152673	0.182901	-0.0632914	0.535185	1.26611	0.93867	1.70776	0.997383
LGALS2++Galectin_2	Habitual aborter || id:finngen_R12_N14_HABITABORT	Inverse variance weighted	2	-0.06622	0.243961	0.786055	-0.544384	0.411944	0.935925	0.580199	1.50975	0.997793
CXCL11++I_TAC	Habitual aborter || id:finngen_R12_N14_HABITABORT	Inverse variance weighted	2	0.0141429	0.305344	0.963057	-0.584332	0.612617	1.01424	0.557478	1.84525	0.997793
CCL3++MIP_1a	Habitual aborter || id:finngen_R12_N14_HABITABORT	Inverse variance weighted	2	-0.161116	0.204238	0.43019	-0.561422	0.239189	0.851193	0.570397	1.27022	0.997793
SPARC++ON_NA_ON	Habitual aborter || id:finngen_R12_N14_HABITABORT	Wald ratio	1	-0.672667	2.06732	0.744892	-4.72461	3.37927	0.510346	0.00887419	29.3495	0.964366
CCL18++PARC_NA_PARC	Habitual aborter || id:finngen_R12_N14_HABITABORT	Inverse variance weighted	7	-0.108857	0.0750669	0.147021	-0.255988	0.0382739	0.896858	0.774151	1.03902	0.997793
CCL18++PARC_NA_PARC	Habitual aborter || id:finngen_R12_N14_HABITABORT	MR Egger	7	-0.043698	0.105517	0.695944	-0.250511	0.163115	0.957243	0.778403	1.17717	0.999203
CCL18++PARC_NA_PARC	Habitual aborter || id:finngen_R12_N14_HABITABORT	Weighted median	7	-0.0976904	0.0821767	0.234524	-0.258757	0.0633759	0.90693	0.772011	1.06543	0.995209
CCL18++PARC_NA_PARC	Habitual aborter || id:finngen_R12_N14_HABITABORT	Weighted mode	7	-0.0932429	0.077814	0.275988	-0.245758	0.0592726	0.910972	0.782111	1.06106	0.997383
RETN++resistin_NA_resistin	Habitual aborter || id:finngen_R12_N14_HABITABORT	Inverse variance weighted	6	0.166511	0.228275	0.465737	-0.280907	0.61393	1.18118	0.755098	1.84768	0.997793
RETN++resistin_NA_resistin	Habitual aborter || id:finngen_R12_N14_HABITABORT	MR Egger	6	0.368309	0.631704	0.591155	-0.869832	1.60645	1.44529	0.419022	4.98508	0.999203
RETN++resistin_NA_resistin	Habitual aborter || id:finngen_R12_N14_HABITABORT	Weighted median	6	0.307057	0.226236	0.174704	-0.136365	0.750479	1.35942	0.872524	2.11802	0.995209
RETN++resistin_NA_resistin	Habitual aborter || id:finngen_R12_N14_HABITABORT	Weighted mode	6	0.416578	0.223465	0.121318	-0.0214127	0.854568	1.51676	0.978815	2.35036	0.997383
PRSS1++Trypsin_NA_Trypsin	Habitual aborter || id:finngen_R12_N14_HABITABORT	Wald ratio	1	-0.528062	1.06519	0.620073	-2.61583	1.5597	0.589747	0.0731074	4.7574	0.948897
VWF++vWF_NA_vWF	Habitual aborter || id:finngen_R12_N14_HABITABORT	Wald ratio	1	0.114845	0.47786	0.810072	-0.82176	1.05145	1.1217	0.439657	2.8618	0.968865
TNFSF13B++BAFF_NA_BAFF	Habitual aborter || id:finngen_R12_N14_HABITABORT	Inverse variance weighted	2	0.228543	0.656312	0.727673	-1.05783	1.51491	1.25677	0.347209	4.54903	0.997793
C9++C9_NA_C9	Habitual aborter || id:finngen_R12_N14_HABITABORT	Inverse variance weighted	5	0.117189	0.222069	0.597697	-0.318067	0.552445	1.12433	0.727554	1.7375	0.997793
C9++C9_NA_C9	Habitual aborter || id:finngen_R12_N14_HABITABORT	MR Egger	5	0.431467	0.514765	0.463453	-0.577472	1.44041	1.53951	0.561316	4.22241	0.999203
C9++C9_NA_C9	Habitual aborter || id:finngen_R12_N14_HABITABORT	Weighted median	5	0.217748	0.257948	0.398584	-0.287831	0.723327	1.24327	0.749888	2.06128	0.995209
C9++C9_NA_C9	Habitual aborter || id:finngen_R12_N14_HABITABORT	Weighted mode	5	0.253835	0.301423	0.447124	-0.336954	0.844623	1.28896	0.713942	2.3271	0.997383
LGALS3++Galectin_3	Habitual aborter || id:finngen_R12_N14_HABITABORT	Inverse variance weighted	4	-0.187861	0.166289	0.258594	-0.513788	0.138067	0.82873	0.598225	1.14805	0.997793
LGALS3++Galectin_3	Habitual aborter || id:finngen_R12_N14_HABITABORT	MR Egger	4	-0.0742984	0.285884	0.819257	-0.634632	0.486035	0.928395	0.530131	1.62586	0.999203
LGALS3++Galectin_3	Habitual aborter || id:finngen_R12_N14_HABITABORT	Weighted median	4	-0.163855	0.167087	0.326762	-0.491346	0.163636	0.848865	0.611802	1.17779	0.995209
LGALS3++Galectin_3	Habitual aborter || id:finngen_R12_N14_HABITABORT	Weighted mode	4	-0.132277	0.178762	0.512968	-0.48265	0.218095	0.876098	0.617146	1.24371	0.997383
LBP++LBP_NA_LBP	Habitual aborter || id:finngen_R12_N14_HABITABORT	Inverse variance weighted	6	-0.0420074	0.0958324	0.661138	-0.229839	0.145824	0.958863	0.794662	1.15699	0.997793
LBP++LBP_NA_LBP	Habitual aborter || id:finngen_R12_N14_HABITABORT	MR Egger	6	-0.131829	0.228232	0.594483	-0.579164	0.315506	0.876491	0.560366	1.37095	0.999203
LBP++LBP_NA_LBP	Habitual aborter || id:finngen_R12_N14_HABITABORT	Weighted median	6	-0.0758056	0.114904	0.509429	-0.301018	0.149407	0.926996	0.740064	1.16115	0.995209
LBP++LBP_NA_LBP	Habitual aborter || id:finngen_R12_N14_HABITABORT	Weighted mode	6	-0.0556238	0.109986	0.634545	-0.271197	0.159949	0.945895	0.762466	1.17345	0.997383
F10++Coagulation_Factor_Xa	Habitual aborter || id:finngen_R12_N14_HABITABORT	Inverse variance weighted	2	-0.220611	0.360191	0.540218	-0.926584	0.485363	0.802029	0.395904	1.62476	0.997793
VEGFC++VEGF_C	Habitual aborter || id:finngen_R12_N14_HABITABORT	Wald ratio	1	-0.34095	0.269757	0.20626	-0.869675	0.187774	0.711094	0.419088	1.20656	0.939185
CD4++sCD4_NA_sCD4	Habitual aborter || id:finngen_R12_N14_HABITABORT	Wald ratio	1	-0.0431964	1.03397	0.966676	-2.06978	1.98338	0.957723	0.126214	7.26728	0.994886
IL2RA++IL_2_sRa	Habitual aborter || id:finngen_R12_N14_HABITABORT	Wald ratio	1	0.24384	0.676416	0.718482	-1.08193	1.56961	1.27614	0.338939	4.8048	0.964366
TNFRSF1B++TNF_sR_II	Habitual aborter || id:finngen_R12_N14_HABITABORT	Wald ratio	1	0.54884	0.699858	0.432913	-0.822882	1.92056	1.73124	0.439164	6.82479	0.939185
ADAMTS5++ADAMTS_5	Habitual aborter || id:finngen_R12_N14_HABITABORT	Inverse variance weighted	5	-0.247954	0.12604	0.0491521	-0.494991	-0.000916265	0.780396	0.609576	0.999084	0.997793
ADAMTS5++ADAMTS_5	Habitual aborter || id:finngen_R12_N14_HABITABORT	MR Egger	5	-0.293847	0.179657	0.200439	-0.645974	0.0582802	0.745391	0.524152	1.06001	0.999203
ADAMTS5++ADAMTS_5	Habitual aborter || id:finngen_R12_N14_HABITABORT	Weighted median	5	-0.277099	0.129065	0.0317951	-0.530065	-0.0241321	0.75798	0.588567	0.976157	0.995209
ADAMTS5++ADAMTS_5	Habitual aborter || id:finngen_R12_N14_HABITABORT	Weighted mode	5	-0.27426	0.126223	0.0955079	-0.521656	-0.0268631	0.760135	0.593537	0.973494	0.997383
IDUA++IDUA_NA_IDUA	Habitual aborter || id:finngen_R12_N14_HABITABORT	Inverse variance weighted	3	-0.0352584	0.103049	0.732236	-0.237234	0.166717	0.965356	0.788807	1.18142	0.997793
IDUA++IDUA_NA_IDUA	Habitual aborter || id:finngen_R12_N14_HABITABORT	MR Egger	3	-0.0529867	0.232497	0.857349	-0.50868	0.402707	0.948393	0.601289	1.49587	0.999203
IDUA++IDUA_NA_IDUA	Habitual aborter || id:finngen_R12_N14_HABITABORT	Weighted median	3	-0.081782	0.106754	0.443629	-0.29102	0.127456	0.921473	0.747501	1.13593	0.995209
IDUA++IDUA_NA_IDUA	Habitual aborter || id:finngen_R12_N14_HABITABORT	Weighted mode	3	-0.116934	0.108633	0.394343	-0.329856	0.0959871	0.889644	0.719028	1.10074	0.997383
APP++amyloid_precursor_protein	Habitual aborter || id:finngen_R12_N14_HABITABORT	Wald ratio	1	-0.701782	0.688401	0.307995	-2.05105	0.647483	0.495701	0.1286	1.91073	0.939185
ARSB++ARSB_NA_ARSB	Habitual aborter || id:finngen_R12_N14_HABITABORT	Inverse variance weighted	2	-0.0210852	0.363729	0.953773	-0.733994	0.691824	0.979136	0.479988	1.99735	0.997793
NAAA++ASAHL_NA_ASAHL	Habitual aborter || id:finngen_R12_N14_HABITABORT	Inverse variance weighted	4	-0.0306153	0.0991536	0.757499	-0.224956	0.163726	0.969849	0.798551	1.17789	0.997793
NAAA++ASAHL_NA_ASAHL	Habitual aborter || id:finngen_R12_N14_HABITABORT	MR Egger	4	-0.0340238	0.245792	0.902584	-0.515776	0.447728	0.966549	0.597037	1.56475	0.999203
NAAA++ASAHL_NA_ASAHL	Habitual aborter || id:finngen_R12_N14_HABITABORT	Weighted median	4	-0.0157688	0.105381	0.881052	-0.222316	0.190778	0.984355	0.800662	1.21019	0.995209
NAAA++ASAHL_NA_ASAHL	Habitual aborter || id:finngen_R12_N14_HABITABORT	Weighted mode	4	-0.0164298	0.115508	0.895906	-0.242825	0.209966	0.983704	0.784408	1.23364	0.997383
CTSS++Cathepsin_S	Habitual aborter || id:finngen_R12_N14_HABITABORT	Inverse variance weighted	4	0.107564	0.194447	0.580139	-0.273551	0.48868	1.11356	0.760674	1.63016	0.997793
CTSS++Cathepsin_S	Habitual aborter || id:finngen_R12_N14_HABITABORT	MR Egger	4	0.298287	0.258119	0.367243	-0.207626	0.8042	1.34755	0.812511	2.23491	0.999203
CTSS++Cathepsin_S	Habitual aborter || id:finngen_R12_N14_HABITABORT	Weighted median	4	0.145242	0.160679	0.366033	-0.169688	0.460173	1.15632	0.843928	1.58435	0.995209
CTSS++Cathepsin_S	Habitual aborter || id:finngen_R12_N14_HABITABORT	Weighted mode	4	0.152913	0.159866	0.40938	-0.160424	0.46625	1.16522	0.851783	1.59401	0.997383
WFIKKN1++WFKN1_NA_WFKN1	Habitual aborter || id:finngen_R12_N14_HABITABORT	Inverse variance weighted	2	0.466883	0.313969	0.137005	-0.148495	1.08226	1.59501	0.862004	2.95135	0.997793
GP6++GPVI_NA_GPVI	Habitual aborter || id:finngen_R12_N14_HABITABORT	Inverse variance weighted	3	0.113079	0.198757	0.569405	-0.276485	0.502642	1.11972	0.758445	1.65308	0.997793
GP6++GPVI_NA_GPVI	Habitual aborter || id:finngen_R12_N14_HABITABORT	MR Egger	3	0.173975	0.345303	0.702883	-0.502819	0.850769	1.19003	0.604823	2.34145	0.999203
GP6++GPVI_NA_GPVI	Habitual aborter || id:finngen_R12_N14_HABITABORT	Weighted median	3	0.117225	0.202221	0.562124	-0.279128	0.513579	1.12437	0.756443	1.67126	0.995209
GP6++GPVI_NA_GPVI	Habitual aborter || id:finngen_R12_N14_HABITABORT	Weighted mode	3	0.123573	0.204955	0.607822	-0.27814	0.525285	1.13153	0.757191	1.69094	0.997383
GNLY++Granulysin_NA_Granulysin	Habitual aborter || id:finngen_R12_N14_HABITABORT	Inverse variance weighted	6	0.0263385	0.124266	0.832145	-0.217223	0.2699	1.02669	0.80475	1.30983	0.997793
GNLY++Granulysin_NA_Granulysin	Habitual aborter || id:finngen_R12_N14_HABITABORT	MR Egger	6	0.700758	0.685711	0.364583	-0.643236	2.04475	2.01528	0.525589	7.72724	0.999203
GNLY++Granulysin_NA_Granulysin	Habitual aborter || id:finngen_R12_N14_HABITABORT	Weighted median	6	0.0698797	0.137863	0.612242	-0.200333	0.340092	1.07238	0.818458	1.40508	0.995209
GNLY++Granulysin_NA_Granulysin	Habitual aborter || id:finngen_R12_N14_HABITABORT	Weighted mode	6	0.106368	0.157247	0.528784	-0.201836	0.414572	1.11223	0.817229	1.51372	0.997383
HAPLN1++HPLN1_NA_HPLN1	Habitual aborter || id:finngen_R12_N14_HABITABORT	Inverse variance weighted	3	-0.0683267	0.573571	0.905176	-1.19253	1.05587	0.933955	0.303454	2.87448	0.997793
HAPLN1++HPLN1_NA_HPLN1	Habitual aborter || id:finngen_R12_N14_HABITABORT	MR Egger	3	-2.46237	1.21318	0.291433	-4.84021	-0.0845334	0.0852324	0.00790537	0.918941	0.999203
HAPLN1++HPLN1_NA_HPLN1	Habitual aborter || id:finngen_R12_N14_HABITABORT	Weighted median	3	-0.0346688	0.423619	0.934774	-0.864962	0.795624	0.965925	0.421068	2.21582	0.995209
HAPLN1++HPLN1_NA_HPLN1	Habitual aborter || id:finngen_R12_N14_HABITABORT	Weighted mode	3	-0.0712019	0.519622	0.903559	-1.08966	0.947258	0.931274	0.33633	2.57863	0.997383
KLK12++kallikrein_12	Habitual aborter || id:finngen_R12_N14_HABITABORT	Wald ratio	1	0.287897	0.362597	0.427203	-0.422792	0.998587	1.33362	0.655215	2.71444	0.939185
METAP1++METAP1_NA_METAP1	Habitual aborter || id:finngen_R12_N14_HABITABORT	Wald ratio	1	0.475605	0.778991	0.541505	-1.05122	2.00243	1.60899	0.349512	7.40701	0.939185
NID1++Nidogen_NA_Nidogen	Habitual aborter || id:finngen_R12_N14_HABITABORT	Inverse variance weighted	4	-0.110193	0.32025	0.730784	-0.737883	0.517498	0.895662	0.478125	1.67782	0.997793
NID1++Nidogen_NA_Nidogen	Habitual aborter || id:finngen_R12_N14_HABITABORT	MR Egger	4	-0.442326	0.458892	0.436798	-1.34175	0.457102	0.64254	0.261387	1.57949	0.999203
NID1++Nidogen_NA_Nidogen	Habitual aborter || id:finngen_R12_N14_HABITABORT	Weighted median	4	-0.085087	0.274863	0.756894	-0.623818	0.453644	0.918432	0.535895	1.57404	0.995209
NID1++Nidogen_NA_Nidogen	Habitual aborter || id:finngen_R12_N14_HABITABORT	Weighted mode	4	-0.337524	0.297528	0.339062	-0.920679	0.245632	0.713535	0.398248	1.27843	0.997383
PIGR++PIGR_NA_PIGR	Habitual aborter || id:finngen_R12_N14_HABITABORT	Wald ratio	1	-0.21776	0.360165	0.545436	-0.923684	0.488163	0.804318	0.397054	1.62932	0.939185
RET++RET_NA_RET	Habitual aborter || id:finngen_R12_N14_HABITABORT	Inverse variance weighted	3	0.0623287	0.140075	0.656344	-0.212218	0.336876	1.06431	0.808788	1.40056	0.997793
RET++RET_NA_RET	Habitual aborter || id:finngen_R12_N14_HABITABORT	MR Egger	3	0.153207	0.287103	0.687936	-0.409515	0.71593	1.16557	0.663972	2.04609	0.999203
RET++RET_NA_RET	Habitual aborter || id:finngen_R12_N14_HABITABORT	Weighted median	3	0.0600589	0.145033	0.678797	-0.224205	0.344323	1.0619	0.799151	1.41103	0.995209
RET++RET_NA_RET	Habitual aborter || id:finngen_R12_N14_HABITABORT	Weighted mode	3	0.0919537	0.163188	0.629857	-0.227895	0.411802	1.09631	0.796208	1.50954	0.997383
SFRP1++SARP_2	Habitual aborter || id:finngen_R12_N14_HABITABORT	Inverse variance weighted	3	0.00759418	0.236171	0.974348	-0.4553	0.470489	1.00762	0.634257	1.60078	0.997793
SFRP1++SARP_2	Habitual aborter || id:finngen_R12_N14_HABITABORT	MR Egger	3	0.42364	1.6337	0.838474	-2.77842	3.6257	1.52751	0.0621369	37.5508	0.999203
SFRP1++SARP_2	Habitual aborter || id:finngen_R12_N14_HABITABORT	Weighted median	3	0.0455723	0.259392	0.860538	-0.462836	0.553981	1.04663	0.629496	1.74017	0.995209
SFRP1++SARP_2	Habitual aborter || id:finngen_R12_N14_HABITABORT	Weighted mode	3	0.0662541	0.309174	0.850182	-0.539727	0.672235	1.0685	0.582907	1.95861	0.997383
CCDC80++URB_NA_URB	Habitual aborter || id:finngen_R12_N14_HABITABORT	Inverse variance weighted	2	-0.354915	1.19866	0.76716	-2.7043	1.99447	0.701233	0.0669173	7.34828	0.997793
WFIKKN2++WFKN2_NA_WFKN2	Habitual aborter || id:finngen_R12_N14_HABITABORT	Inverse variance weighted	7	-0.0503329	0.122251	0.680547	-0.289945	0.18928	0.950913	0.748304	1.20838	0.997793
WFIKKN2++WFKN2_NA_WFKN2	Habitual aborter || id:finngen_R12_N14_HABITABORT	MR Egger	7	-0.023659	0.204358	0.912339	-0.4242	0.376882	0.976619	0.654293	1.45773	0.999203
WFIKKN2++WFKN2_NA_WFKN2	Habitual aborter || id:finngen_R12_N14_HABITABORT	Weighted median	7	-0.0384195	0.134916	0.775823	-0.302854	0.226015	0.962309	0.738707	1.25359	0.995209
WFIKKN2++WFKN2_NA_WFKN2	Habitual aborter || id:finngen_R12_N14_HABITABORT	Weighted mode	7	-0.044121	0.13617	0.756925	-0.311014	0.222772	0.956838	0.732703	1.24954	0.997383
ACAN++Aggrecan_NA_Aggrecan	Habitual aborter || id:finngen_R12_N14_HABITABORT	Inverse variance weighted	2	-0.0685021	0.457631	0.88101	-0.965459	0.828455	0.933791	0.380808	2.28978	0.997793
C1R++C1r_NA_C1r	Habitual aborter || id:finngen_R12_N14_HABITABORT	Inverse variance weighted	2	-0.757532	0.649638	0.243581	-2.03082	0.515758	0.468822	0.131228	1.67491	0.997793
CD109++CD109_NA_CD109	Habitual aborter || id:finngen_R12_N14_HABITABORT	Inverse variance weighted	7	0.236626	0.13044	0.0696679	-0.0190359	0.492288	1.26697	0.981144	1.63606	0.997793
CD109++CD109_NA_CD109	Habitual aborter || id:finngen_R12_N14_HABITABORT	MR Egger	7	0.132313	0.254566	0.625415	-0.366637	0.631262	1.14147	0.693061	1.87998	0.999203
CD109++CD109_NA_CD109	Habitual aborter || id:finngen_R12_N14_HABITABORT	Weighted median	7	0.282107	0.143933	0.0499962	-5.63706e-07	0.564215	1.32592	0.999999	1.75807	0.995209
CD109++CD109_NA_CD109	Habitual aborter || id:finngen_R12_N14_HABITABORT	Weighted mode	7	0.311179	0.151306	0.085456	0.0146183	0.607739	1.36503	1.01473	1.83627	0.997383
FCER2++CD23_NA_CD23	Habitual aborter || id:finngen_R12_N14_HABITABORT	Inverse variance weighted	7	0.209825	0.16781	0.211165	-0.119083	0.538733	1.23346	0.887734	1.71383	0.997793
FCER2++CD23_NA_CD23	Habitual aborter || id:finngen_R12_N14_HABITABORT	MR Egger	7	0.602066	0.414906	0.20646	-0.211151	1.41528	1.82589	0.809652	4.11765	0.999203
FCER2++CD23_NA_CD23	Habitual aborter || id:finngen_R12_N14_HABITABORT	Weighted median	7	0.199137	0.163911	0.224401	-0.122129	0.520404	1.22035	0.885034	1.68271	0.995209
FCER2++CD23_NA_CD23	Habitual aborter || id:finngen_R12_N14_HABITABORT	Weighted mode	7	0.195753	0.14556	0.227286	-0.0895441	0.481049	1.21623	0.914348	1.61777	0.997383
CD48++CD48_NA_CD48	Habitual aborter || id:finngen_R12_N14_HABITABORT	Inverse variance weighted	4	0.401125	0.215158	0.0622757	-0.0205847	0.822836	1.4935	0.979626	2.27695	0.997793
CD48++CD48_NA_CD48	Habitual aborter || id:finngen_R12_N14_HABITABORT	MR Egger	4	0.949603	0.326741	0.100807	0.30919	1.59002	2.58468	1.36232	4.90382	0.999203
CD48++CD48_NA_CD48	Habitual aborter || id:finngen_R12_N14_HABITABORT	Weighted median	4	0.501033	0.20374	0.0139256	0.101702	0.900364	1.65043	1.10705	2.4605	0.995209
CD48++CD48_NA_CD48	Habitual aborter || id:finngen_R12_N14_HABITABORT	Weighted mode	4	0.527794	0.217011	0.0931545	0.102452	0.953135	1.69519	1.10788	2.59383	0.997383
CD5L++CD5L_NA_CD5L	Habitual aborter || id:finngen_R12_N14_HABITABORT	Inverse variance weighted	5	0.166807	0.15811	0.291424	-0.143089	0.476702	1.18153	0.866677	1.61075	0.997793
CD5L++CD5L_NA_CD5L	Habitual aborter || id:finngen_R12_N14_HABITABORT	MR Egger	5	0.23014	0.429736	0.629434	-0.612142	1.07242	1.25878	0.542188	2.92245	0.999203
CD5L++CD5L_NA_CD5L	Habitual aborter || id:finngen_R12_N14_HABITABORT	Weighted median	5	0.203702	0.165544	0.218511	-0.120765	0.528168	1.22593	0.886242	1.69582	0.995209
CD5L++CD5L_NA_CD5L	Habitual aborter || id:finngen_R12_N14_HABITABORT	Weighted mode	5	0.218588	0.170044	0.268001	-0.114698	0.551874	1.24432	0.891635	1.7365	0.997383
CNTN2++CNTN2_NA_CNTN2	Habitual aborter || id:finngen_R12_N14_HABITABORT	Inverse variance weighted	11	0.107157	0.104877	0.306905	-0.0984021	0.312716	1.11311	0.906284	1.36713	0.997793
CNTN2++CNTN2_NA_CNTN2	Habitual aborter || id:finngen_R12_N14_HABITABORT	MR Egger	11	0.371051	0.245159	0.164446	-0.109461	0.851563	1.44926	0.896317	2.34331	0.999203
CNTN2++CNTN2_NA_CNTN2	Habitual aborter || id:finngen_R12_N14_HABITABORT	Weighted median	11	0.132414	0.114439	0.247242	-0.0918857	0.356713	1.14158	0.912209	1.42863	0.995209
CNTN2++CNTN2_NA_CNTN2	Habitual aborter || id:finngen_R12_N14_HABITABORT	Weighted mode	11	0.136863	0.101276	0.206352	-0.061639	0.335365	1.14667	0.940222	1.39845	0.997383
CNTN4++Contactin_4	Habitual aborter || id:finngen_R12_N14_HABITABORT	Inverse variance weighted	8	0.179699	0.132052	0.17357	-0.0791222	0.43852	1.19686	0.923927	1.55041	0.997793
CNTN4++Contactin_4	Habitual aborter || id:finngen_R12_N14_HABITABORT	MR Egger	8	0.168391	0.273321	0.560463	-0.367317	0.7041	1.1834	0.69259	2.02203	0.999203
CNTN4++Contactin_4	Habitual aborter || id:finngen_R12_N14_HABITABORT	Weighted median	8	0.131315	0.156998	0.402923	-0.176401	0.43903	1.14033	0.838282	1.5512	0.995209
CNTN4++Contactin_4	Habitual aborter || id:finngen_R12_N14_HABITABORT	Weighted mode	8	0.129808	0.154358	0.428161	-0.172733	0.432349	1.13861	0.841362	1.54087	0.997383
CST7++CYTF_NA_CYTF	Habitual aborter || id:finngen_R12_N14_HABITABORT	Inverse variance weighted	7	0.145497	0.113936	0.201598	-0.0778169	0.368811	1.15661	0.925134	1.44601	0.997793
CST7++CYTF_NA_CYTF	Habitual aborter || id:finngen_R12_N14_HABITABORT	MR Egger	7	0.619839	0.285473	0.0820115	0.0603118	1.17937	1.85863	1.06217	3.25231	0.999203
CST7++CYTF_NA_CYTF	Habitual aborter || id:finngen_R12_N14_HABITABORT	Weighted median	7	0.158206	0.138587	0.253633	-0.113424	0.429836	1.17141	0.892772	1.53701	0.995209
CST7++CYTF_NA_CYTF	Habitual aborter || id:finngen_R12_N14_HABITABORT	Weighted mode	7	0.076094	0.13408	0.590944	-0.186704	0.338892	1.07906	0.82969	1.40339	0.997383
DLL4++DLL4_NA_DLL4	Habitual aborter || id:finngen_R12_N14_HABITABORT	Wald ratio	1	1.44142	0.872801	0.0986397	-0.269272	3.15211	4.22668	0.763935	23.3853	0.939185
FCGR2A++FCG2A_NA_FCG2A	Habitual aborter || id:finngen_R12_N14_HABITABORT	Inverse variance weighted	11	0.066688	0.0794196	0.401081	-0.0889744	0.22235	1.06896	0.914869	1.24901	0.997793
FCGR2A++FCG2A_NA_FCG2A	Habitual aborter || id:finngen_R12_N14_HABITABORT	MR Egger	11	0.0395388	0.291016	0.894919	-0.530852	0.609929	1.04033	0.588104	1.8403	0.999203
FCGR2A++FCG2A_NA_FCG2A	Habitual aborter || id:finngen_R12_N14_HABITABORT	Weighted median	11	0.076625	0.109831	0.485389	-0.138644	0.291894	1.07964	0.870538	1.33896	0.995209
FCGR2A++FCG2A_NA_FCG2A	Habitual aborter || id:finngen_R12_N14_HABITABORT	Weighted mode	11	0.081245	0.0906147	0.391007	-0.0963597	0.25885	1.08464	0.908137	1.29544	0.997383
FCGR3B++FCG3B_NA_FCG3B	Habitual aborter || id:finngen_R12_N14_HABITABORT	Inverse variance weighted	2	0.0570775	0.132456	0.666529	-0.202536	0.316691	1.05874	0.816657	1.37258	0.997793
FCN2++FCN2_NA_FCN2	Habitual aborter || id:finngen_R12_N14_HABITABORT	Inverse variance weighted	6	-0.022751	0.108699	0.834212	-0.235801	0.190299	0.977506	0.789938	1.20961	0.997793
FCN2++FCN2_NA_FCN2	Habitual aborter || id:finngen_R12_N14_HABITABORT	MR Egger	6	-0.0780953	0.176177	0.680485	-0.423403	0.267212	0.924876	0.654815	1.30632	0.999203
FCN2++FCN2_NA_FCN2	Habitual aborter || id:finngen_R12_N14_HABITABORT	Weighted median	6	-0.0161272	0.110496	0.883959	-0.232699	0.200445	0.984002	0.792392	1.22195	0.995209
FCN2++FCN2_NA_FCN2	Habitual aborter || id:finngen_R12_N14_HABITABORT	Weighted mode	6	-0.0173216	0.11845	0.889449	-0.249484	0.214841	0.982828	0.779203	1.23966	0.997383
GFRA1++GFRa_1	Habitual aborter || id:finngen_R12_N14_HABITABORT	Wald ratio	1	-0.041647	0.28209	0.882629	-0.594543	0.511249	0.959208	0.551814	1.66737	0.977573
LRIG3++LRIG3_NA_LRIG3	Habitual aborter || id:finngen_R12_N14_HABITABORT	Inverse variance weighted	7	0.0243423	0.155015	0.87522	-0.279487	0.328171	1.02464	0.756172	1.38843	0.997793
LRIG3++LRIG3_NA_LRIG3	Habitual aborter || id:finngen_R12_N14_HABITABORT	MR Egger	7	0.0308816	0.250301	0.906614	-0.459707	0.521471	1.03136	0.631468	1.6845	0.999203
LRIG3++LRIG3_NA_LRIG3	Habitual aborter || id:finngen_R12_N14_HABITABORT	Weighted median	7	0.0708844	0.188046	0.706209	-0.297685	0.439454	1.07346	0.742535	1.55186	0.995209
LRIG3++LRIG3_NA_LRIG3	Habitual aborter || id:finngen_R12_N14_HABITABORT	Weighted mode	7	0.110582	0.19074	0.583178	-0.263268	0.484432	1.11693	0.768536	1.62325	0.997383
LRP8++LRP8_NA_LRP8	Habitual aborter || id:finngen_R12_N14_HABITABORT	Inverse variance weighted	2	0.0730323	0.265785	0.783486	-0.447907	0.593971	1.07577	0.638964	1.81117	0.997793
CADM1++Nectin_like_protein_2	Habitual aborter || id:finngen_R12_N14_HABITABORT	Wald ratio	1	0.508515	0.374962	0.175042	-0.22641	1.24344	1.66282	0.797391	3.46752	0.939185
NTN4++NET4_NA_NET4	Habitual aborter || id:finngen_R12_N14_HABITABORT	Inverse variance weighted	3	-0.0475182	0.234423	0.839368	-0.506988	0.411952	0.953593	0.602307	1.50976	0.997793
NTN4++NET4_NA_NET4	Habitual aborter || id:finngen_R12_N14_HABITABORT	MR Egger	3	-0.0005664	0.412037	0.999125	-0.808159	0.807026	0.999434	0.445678	2.24123	0.999203
NTN4++NET4_NA_NET4	Habitual aborter || id:finngen_R12_N14_HABITABORT	Weighted median	3	-0.0323785	0.249171	0.89661	-0.520754	0.455997	0.96814	0.594072	1.57775	0.995209
NTN4++NET4_NA_NET4	Habitual aborter || id:finngen_R12_N14_HABITABORT	Weighted mode	3	-0.031128	0.260822	0.915909	-0.54234	0.480084	0.969352	0.581387	1.61621	0.997383
TFPI++TFPI_NA_TFPI	Habitual aborter || id:finngen_R12_N14_HABITABORT	Wald ratio	1	-1.95789	1.28441	0.12742	-4.47533	0.559547	0.141156	0.0113865	1.74988	0.939185
THBS2++TSP2_NA_TSP2	Habitual aborter || id:finngen_R12_N14_HABITABORT	Inverse variance weighted	5	-0.00633604	0.125844	0.959845	-0.25299	0.240318	0.993684	0.776476	1.27165	0.997793
THBS2++TSP2_NA_TSP2	Habitual aborter || id:finngen_R12_N14_HABITABORT	MR Egger	5	-0.0250866	0.273858	0.932787	-0.561849	0.511676	0.975225	0.570154	1.66808	0.999203
THBS2++TSP2_NA_TSP2	Habitual aborter || id:finngen_R12_N14_HABITABORT	Weighted median	5	-0.0678208	0.128563	0.597826	-0.319805	0.184163	0.934428	0.726291	1.20221	0.995209
THBS2++TSP2_NA_TSP2	Habitual aborter || id:finngen_R12_N14_HABITABORT	Weighted mode	5	-0.0748522	0.137459	0.615005	-0.344272	0.194568	0.927881	0.708736	1.21479	0.997383
THBS4++TSP4_NA_TSP4	Habitual aborter || id:finngen_R12_N14_HABITABORT	Inverse variance weighted	3	-0.210665	0.204595	0.303167	-0.61167	0.190341	0.810046	0.542444	1.20966	0.997793
THBS4++TSP4_NA_TSP4	Habitual aborter || id:finngen_R12_N14_HABITABORT	MR Egger	3	-0.269377	0.35169	0.583886	-0.95869	0.419936	0.763855	0.383395	1.52186	0.999203
THBS4++TSP4_NA_TSP4	Habitual aborter || id:finngen_R12_N14_HABITABORT	Weighted median	3	-0.253817	0.211286	0.229637	-0.667938	0.160304	0.775834	0.512765	1.17387	0.995209
THBS4++TSP4_NA_TSP4	Habitual aborter || id:finngen_R12_N14_HABITABORT	Weighted mode	3	-0.255216	0.245551	0.407795	-0.736496	0.226064	0.774749	0.478789	1.25366	0.997383
ACY1++Aminoacylase_1	Habitual aborter || id:finngen_R12_N14_HABITABORT	Inverse variance weighted	2	-0.33745	0.368132	0.359324	-1.05899	0.384089	0.713588	0.346806	1.46828	0.997793
SERPINC1++Antithrombin_III	Habitual aborter || id:finngen_R12_N14_HABITABORT	Wald ratio	1	-0.0956062	0.874533	0.912947	-1.80969	1.61848	0.908822	0.163705	5.04541	0.979919
BMP1++BMP_1	Habitual aborter || id:finngen_R12_N14_HABITABORT	Wald ratio	1	-0.0595519	0.670171	0.929193	-1.37309	1.25398	0.942187	0.253324	3.50428	0.985937
CA6++Carbonic_anhydrase_6	Habitual aborter || id:finngen_R12_N14_HABITABORT	Inverse variance weighted	5	0.00799438	0.115431	0.944785	-0.21825	0.234238	1.00803	0.803925	1.26395	0.997793
CA6++Carbonic_anhydrase_6	Habitual aborter || id:finngen_R12_N14_HABITABORT	MR Egger	5	0.56275	0.377597	0.232914	-0.177339	1.30284	1.75549	0.837496	3.67973	0.999203
CA6++Carbonic_anhydrase_6	Habitual aborter || id:finngen_R12_N14_HABITABORT	Weighted median	5	0.0367126	0.123706	0.76664	-0.205751	0.279176	1.03739	0.814035	1.32204	0.995209
CA6++Carbonic_anhydrase_6	Habitual aborter || id:finngen_R12_N14_HABITABORT	Weighted mode	5	0.0419006	0.115017	0.734075	-0.183532	0.267333	1.04279	0.832325	1.30648	0.997383
CSK++CSK_NA_CSK	Habitual aborter || id:finngen_R12_N14_HABITABORT	Wald ratio	1	-0.244993	0.786025	0.755279	-1.7856	1.29562	0.78271	0.167696	3.65325	0.964366
CTSV++Cathepsin_V	Habitual aborter || id:finngen_R12_N14_HABITABORT	Inverse variance weighted	4	-0.267351	0.359658	0.457271	-0.972281	0.437579	0.765404	0.378219	1.54895	0.997793
CTSV++Cathepsin_V	Habitual aborter || id:finngen_R12_N14_HABITABORT	MR Egger	4	-0.398676	1.0335	0.736845	-2.42434	1.62698	0.671208	0.0885369	5.08851	0.999203
CTSV++Cathepsin_V	Habitual aborter || id:finngen_R12_N14_HABITABORT	Weighted median	4	-0.268058	0.293224	0.360625	-0.842778	0.306661	0.764863	0.430513	1.35888	0.995209
CTSV++Cathepsin_V	Habitual aborter || id:finngen_R12_N14_HABITABORT	Weighted mode	4	-0.11634	0.339918	0.754731	-0.782579	0.549899	0.890172	0.457225	1.73308	0.997383
ECM1++ECM1_NA_ECM1	Habitual aborter || id:finngen_R12_N14_HABITABORT	Inverse variance weighted	5	-0.199811	0.110382	0.070268	-0.41616	0.0165375	0.818885	0.659575	1.01668	0.997793
ECM1++ECM1_NA_ECM1	Habitual aborter || id:finngen_R12_N14_HABITABORT	MR Egger	5	-0.289153	0.279983	0.37768	-0.837919	0.259614	0.748898	0.43261	1.29643	0.999203
ECM1++ECM1_NA_ECM1	Habitual aborter || id:finngen_R12_N14_HABITABORT	Weighted median	5	-0.207192	0.1219	0.0891904	-0.446117	0.0317327	0.812863	0.640109	1.03224	0.995209
ECM1++ECM1_NA_ECM1	Habitual aborter || id:finngen_R12_N14_HABITABORT	Weighted mode	5	-0.394167	0.232855	0.165756	-0.850563	0.0622283	0.674241	0.427174	1.06421	0.997383
FETUB++FETUB_NA_FETUB	Habitual aborter || id:finngen_R12_N14_HABITABORT	Inverse variance weighted	7	0.0278642	0.242437	0.908498	-0.447313	0.503041	1.02826	0.639344	1.65374	0.997793
FETUB++FETUB_NA_FETUB	Habitual aborter || id:finngen_R12_N14_HABITABORT	MR Egger	7	0.18732	0.348003	0.613478	-0.494766	0.869406	1.20601	0.609714	2.38549	0.999203
FETUB++FETUB_NA_FETUB	Habitual aborter || id:finngen_R12_N14_HABITABORT	Weighted median	7	0.131487	0.269479	0.6256	-0.396692	0.659666	1.14052	0.672541	1.93415	0.995209
FETUB++FETUB_NA_FETUB	Habitual aborter || id:finngen_R12_N14_HABITABORT	Weighted mode	7	0.282195	0.262991	0.32451	-0.233267	0.797656	1.32604	0.791942	2.22033	0.997383
KLK7++Kallikrein_7	Habitual aborter || id:finngen_R12_N14_HABITABORT	Inverse variance weighted	2	0.121831	0.150462	0.418107	-0.173075	0.416737	1.12956	0.841074	1.517	0.997793
SERPINA5++PCI_NA_PCI	Habitual aborter || id:finngen_R12_N14_HABITABORT	Inverse variance weighted	2	-0.398651	0.19973	0.0459395	-0.790123	-0.00718006	0.671225	0.453789	0.992846	0.997793
PIK3CG++PK3CG_NA_PK3CG	Habitual aborter || id:finngen_R12_N14_HABITABORT	Wald ratio	1	-1.25995	1.03809	0.224853	-3.2946	0.774698	0.283668	0.0370828	2.16994	0.939185
IBSP++BSP_NA_BSP	Habitual aborter || id:finngen_R12_N14_HABITABORT	Wald ratio	1	-0.840463	0.529704	0.112589	-1.87868	0.197758	0.431511	0.152791	1.21867	0.939185
CAMK2D++CAMK2D_NA_CAMK2D	Habitual aborter || id:finngen_R12_N14_HABITABORT	Wald ratio	1	-0.712458	1.15319	0.536696	-2.9727	1.54779	0.490437	0.0511648	4.70106	0.939185
CA13++Carbonic_anhydrase_XIII	Habitual aborter || id:finngen_R12_N14_HABITABORT	Wald ratio	1	-0.0242746	0.208847	0.907469	-0.433616	0.385066	0.976018	0.648161	1.46971	0.979843
TNFSF8++CD30_Ligand	Habitual aborter || id:finngen_R12_N14_HABITABORT	Inverse variance weighted	2	0.376022	0.347898	0.279769	-0.305859	1.0579	1.45648	0.736491	2.88032	0.997793
FN1++FN1_3	Habitual aborter || id:finngen_R12_N14_HABITABORT	Wald ratio	1	-0.219099	0.388921	0.573196	-0.981385	0.543187	0.803242	0.374792	1.72148	0.939185
FN1++FN1_4	Habitual aborter || id:finngen_R12_N14_HABITABORT	Wald ratio	1	0.221581	0.394141	0.573989	-0.550936	0.994098	1.24805	0.57641	2.70229	0.939185
FSTL3++FSTL3_NA_FSTL3	Habitual aborter || id:finngen_R12_N14_HABITABORT	Inverse variance weighted	2	-0.612026	0.42989	0.154539	-1.45461	0.230558	0.542251	0.233491	1.2593	0.997793
GZMA++granzyme_A	Habitual aborter || id:finngen_R12_N14_HABITABORT	Inverse variance weighted	5	-0.168212	0.320909	0.600158	-0.797194	0.46077	0.845175	0.450592	1.58529	0.997793
GZMA++granzyme_A	Habitual aborter || id:finngen_R12_N14_HABITABORT	MR Egger	5	-0.496806	0.462304	0.361279	-1.40292	0.409309	0.608471	0.245877	1.50578	0.999203
GZMA++granzyme_A	Habitual aborter || id:finngen_R12_N14_HABITABORT	Weighted median	5	-0.238165	0.36003	0.508283	-0.943823	0.467494	0.788073	0.389137	1.59599	0.995209
GZMA++granzyme_A	Habitual aborter || id:finngen_R12_N14_HABITABORT	Weighted mode	5	-0.195757	0.510573	0.720924	-1.19648	0.804965	0.822212	0.302256	2.23662	0.997383
IL15RA++IL_15_Ra_3445	Habitual aborter || id:finngen_R12_N14_HABITABORT	Wald ratio	1	-0.370354	0.989613	0.708225	-2.31	1.56929	0.69049	0.0992617	4.80323	0.964366
CXCL8++IL_8	Habitual aborter || id:finngen_R12_N14_HABITABORT	Wald ratio	1	0.822466	1.36659	0.547281	-1.85605	3.50098	2.27611	0.156289	33.1479	0.939185
INSR++IR_NA_IR	Habitual aborter || id:finngen_R12_N14_HABITABORT	Wald ratio	1	0.568877	0.778653	0.465029	-0.957283	2.09504	1.76628	0.383935	8.12574	0.939185
SERPINA4++Kallistatin_NA_Kallistatin	Habitual aborter || id:finngen_R12_N14_HABITABORT	Inverse variance weighted	6	-0.128392	0.130066	0.323578	-0.383321	0.126537	0.879509	0.681594	1.13489	0.997793
SERPINA4++Kallistatin_NA_Kallistatin	Habitual aborter || id:finngen_R12_N14_HABITABORT	MR Egger	6	-0.450201	0.259951	0.158336	-0.959705	0.0593021	0.6375	0.383006	1.0611	0.999203
SERPINA4++Kallistatin_NA_Kallistatin	Habitual aborter || id:finngen_R12_N14_HABITABORT	Weighted median	6	-0.215852	0.13931	0.121277	-0.488899	0.0571953	0.805855	0.613301	1.05886	0.995209
SERPINA4++Kallistatin_NA_Kallistatin	Habitual aborter || id:finngen_R12_N14_HABITABORT	Weighted mode	6	-0.218009	0.132129	0.159861	-0.476982	0.0409631	0.804118	0.620654	1.04181	0.997383
BCAN++PGCB_NA_PGCB	Habitual aborter || id:finngen_R12_N14_HABITABORT	Inverse variance weighted	2	-0.122128	0.262932	0.642302	-0.637475	0.39322	0.885035	0.528626	1.48174	0.997793
SELE++sE_Selectin	Habitual aborter || id:finngen_R12_N14_HABITABORT	Wald ratio	1	0.390837	0.461735	0.3973	-0.514163	1.29584	1.47822	0.598001	3.65405	0.939185
THBS1++Thrombospondin_1	Habitual aborter || id:finngen_R12_N14_HABITABORT	Wald ratio	1	1.23989	1.18893	0.297011	-1.09041	3.57019	3.45523	0.33608	35.5232	0.939185
XPNPEP1++XPNPEP1_NA_XPNPEP1	Habitual aborter || id:finngen_R12_N14_HABITABORT	Wald ratio	1	0.264259	0.833462	0.751196	-1.36933	1.89784	1.30247	0.254278	6.6715	0.964366
AGT++Angiotensinogen_NA_Angiotensinogen	Habitual aborter || id:finngen_R12_N14_HABITABORT	Inverse variance weighted	2	-0.360097	0.484344	0.457194	-1.30941	0.589216	0.697608	0.269979	1.80258	0.997793
CAT++Catalase_NA_Catalase	Habitual aborter || id:finngen_R12_N14_HABITABORT	Inverse variance weighted	3	-0.54837	0.265226	0.0386818	-1.06821	-0.0285267	0.577891	0.343622	0.971876	0.997793
CAT++Catalase_NA_Catalase	Habitual aborter || id:finngen_R12_N14_HABITABORT	MR Egger	3	-0.276418	0.561908	0.708957	-1.37776	0.824921	0.758496	0.252144	2.2817	0.999203
CAT++Catalase_NA_Catalase	Habitual aborter || id:finngen_R12_N14_HABITABORT	Weighted median	3	-0.508989	0.273495	0.0627363	-1.04504	0.0270608	0.601103	0.351678	1.02743	0.995209
CAT++Catalase_NA_Catalase	Habitual aborter || id:finngen_R12_N14_HABITABORT	Weighted mode	3	-0.434961	0.288273	0.270382	-0.999976	0.130054	0.64729	0.367888	1.13889	0.997383
CXCL6++GCP_2	Habitual aborter || id:finngen_R12_N14_HABITABORT	Inverse variance weighted	4	0.0561342	0.130173	0.666303	-0.199005	0.311273	1.05774	0.819546	1.36516	0.997793
CXCL6++GCP_2	Habitual aborter || id:finngen_R12_N14_HABITABORT	MR Egger	4	0.301988	0.177466	0.230925	-0.0458446	0.649821	1.35255	0.95519	1.9152	0.999203
CXCL6++GCP_2	Habitual aborter || id:finngen_R12_N14_HABITABORT	Weighted median	4	0.10066	0.0982019	0.305348	-0.0918157	0.293136	1.1059	0.912273	1.34062	0.995209
CXCL6++GCP_2	Habitual aborter || id:finngen_R12_N14_HABITABORT	Weighted mode	4	0.105596	0.104487	0.386637	-0.0991988	0.310391	1.11137	0.905563	1.36396	0.997383
IL17B++IL_17B	Habitual aborter || id:finngen_R12_N14_HABITABORT	Wald ratio	1	0.690047	0.799187	0.387897	-0.876359	2.25645	1.99381	0.416296	9.54917	0.939185
CCL22++MDC_NA_MDC	Habitual aborter || id:finngen_R12_N14_HABITABORT	Inverse variance weighted	6	-0.352656	0.207975	0.0899497	-0.760288	0.0549755	0.702819	0.467532	1.05651	0.997793
CCL22++MDC_NA_MDC	Habitual aborter || id:finngen_R12_N14_HABITABORT	MR Egger	6	-0.171904	0.386151	0.679224	-0.928759	0.584951	0.84206	0.395044	1.7949	0.999203
CCL22++MDC_NA_MDC	Habitual aborter || id:finngen_R12_N14_HABITABORT	Weighted median	6	-0.217757	0.266033	0.413052	-0.739181	0.303667	0.804321	0.477505	1.35482	0.995209
CCL22++MDC_NA_MDC	Habitual aborter || id:finngen_R12_N14_HABITABORT	Weighted mode	6	-0.123583	0.297725	0.695285	-0.707124	0.459957	0.883748	0.49306	1.58401	0.997383
CXCL12++SDF_1	Habitual aborter || id:finngen_R12_N14_HABITABORT	Inverse variance weighted	3	-0.518487	0.336114	0.12293	-1.17727	0.140297	0.595421	0.308119	1.15062	0.997793
CXCL12++SDF_1	Habitual aborter || id:finngen_R12_N14_HABITABORT	MR Egger	3	-0.605072	1.14377	0.690226	-2.84685	1.63671	0.546035	0.0580267	5.13823	0.999203
CXCL12++SDF_1	Habitual aborter || id:finngen_R12_N14_HABITABORT	Weighted median	3	-0.479204	0.369585	0.194768	-1.20359	0.245182	0.619276	0.300115	1.27785	0.995209
CXCL12++SDF_1	Habitual aborter || id:finngen_R12_N14_HABITABORT	Weighted mode	3	-0.478939	0.393181	0.347379	-1.24957	0.291696	0.61944	0.286627	1.3387	0.997383
CPB2++TAFI_NA_TAFI	Habitual aborter || id:finngen_R12_N14_HABITABORT	Inverse variance weighted	5	-0.0750482	0.125452	0.549691	-0.320934	0.170838	0.927699	0.725471	1.1863	0.997793
CPB2++TAFI_NA_TAFI	Habitual aborter || id:finngen_R12_N14_HABITABORT	MR Egger	5	-0.0276647	0.280877	0.927752	-0.578184	0.522854	0.972714	0.560916	1.68684	0.999203
CPB2++TAFI_NA_TAFI	Habitual aborter || id:finngen_R12_N14_HABITABORT	Weighted median	5	-0.0344313	0.129206	0.789866	-0.287675	0.218812	0.966155	0.750006	1.2446	0.995209
CPB2++TAFI_NA_TAFI	Habitual aborter || id:finngen_R12_N14_HABITABORT	Weighted mode	5	-0.0403492	0.137685	0.784054	-0.310211	0.229513	0.960454	0.733292	1.25799	0.997383
CCL17++TARC_NA_TARC	Habitual aborter || id:finngen_R12_N14_HABITABORT	Inverse variance weighted	2	0.27632	0.446378	0.535899	-0.59858	1.15122	1.31827	0.549591	3.16205	0.997793
DKK1++DKK1_NA_DKK1	Habitual aborter || id:finngen_R12_N14_HABITABORT	Inverse variance weighted	6	0.203508	0.147696	0.168239	-0.085976	0.492991	1.22569	0.917616	1.63721	0.997793
DKK1++DKK1_NA_DKK1	Habitual aborter || id:finngen_R12_N14_HABITABORT	MR Egger	6	0.312659	0.212815	0.21572	-0.104457	0.729776	1.36706	0.900813	2.07462	0.999203
DKK1++DKK1_NA_DKK1	Habitual aborter || id:finngen_R12_N14_HABITABORT	Weighted median	6	0.259075	0.166619	0.11997	-0.0674973	0.585648	1.29573	0.93473	1.79615	0.995209
DKK1++DKK1_NA_DKK1	Habitual aborter || id:finngen_R12_N14_HABITABORT	Weighted mode	6	0.304835	0.172408	0.137282	-0.0330839	0.642754	1.3564	0.967457	1.90171	0.997383
ADIPOQ++Adiponectin_NA_Adiponectin	Habitual aborter || id:finngen_R12_N14_HABITABORT	Inverse variance weighted	5	0.174467	0.204298	0.393114	-0.225956	0.57489	1.19061	0.797753	1.77694	0.997793
ADIPOQ++Adiponectin_NA_Adiponectin	Habitual aborter || id:finngen_R12_N14_HABITABORT	MR Egger	5	0.117677	0.292563	0.71446	-0.455746	0.691101	1.12488	0.633975	1.99591	0.999203
ADIPOQ++Adiponectin_NA_Adiponectin	Habitual aborter || id:finngen_R12_N14_HABITABORT	Weighted median	5	0.129213	0.229557	0.573515	-0.320718	0.579145	1.13793	0.725628	1.78451	0.995209
ADIPOQ++Adiponectin_NA_Adiponectin	Habitual aborter || id:finngen_R12_N14_HABITABORT	Weighted mode	5	0.124891	0.236734	0.625713	-0.339108	0.588891	1.13303	0.712405	1.80199	0.997383
SERPINA1++a1_Antitrypsin	Habitual aborter || id:finngen_R12_N14_HABITABORT	Inverse variance weighted	6	0.0561866	0.115531	0.626731	-0.170255	0.282628	1.0578	0.84345	1.32661	0.997793
SERPINA1++a1_Antitrypsin	Habitual aborter || id:finngen_R12_N14_HABITABORT	MR Egger	6	0.00937219	0.214475	0.967239	-0.410998	0.429742	1.00942	0.662988	1.53686	0.999203
SERPINA1++a1_Antitrypsin	Habitual aborter || id:finngen_R12_N14_HABITABORT	Weighted median	6	0.0700705	0.122812	0.568303	-0.17064	0.310781	1.07258	0.843125	1.36449	0.995209
SERPINA1++a1_Antitrypsin	Habitual aborter || id:finngen_R12_N14_HABITABORT	Weighted mode	6	0.0566643	0.122094	0.662078	-0.182639	0.295968	1.0583	0.833069	1.34443	0.997383
MASP1++MASP3_NA_MASP3	Habitual aborter || id:finngen_R12_N14_HABITABORT	Wald ratio	1	0.488775	0.641863	0.446362	-0.769277	1.74683	1.63032	0.463348	5.73637	0.939185
HGFAC++HGFA_NA_HGFA	Habitual aborter || id:finngen_R12_N14_HABITABORT	Inverse variance weighted	11	-0.0850376	0.0790712	0.28217	-0.240017	0.0699419	0.918478	0.786614	1.07245	0.997793
HGFAC++HGFA_NA_HGFA	Habitual aborter || id:finngen_R12_N14_HABITABORT	MR Egger	11	-0.108868	0.17047	0.538969	-0.442989	0.225252	0.896848	0.642114	1.25264	0.999203
HGFAC++HGFA_NA_HGFA	Habitual aborter || id:finngen_R12_N14_HABITABORT	Weighted median	11	-0.0852139	0.0943517	0.366445	-0.270143	0.0997154	0.918316	0.76327	1.10486	0.995209
HGFAC++HGFA_NA_HGFA	Habitual aborter || id:finngen_R12_N14_HABITABORT	Weighted mode	11	-0.0836598	0.0926397	0.387727	-0.265234	0.097914	0.919744	0.767027	1.10287	0.997383
LGMN++LGMN_NA_LGMN	Habitual aborter || id:finngen_R12_N14_HABITABORT	Inverse variance weighted	3	0.545574	0.26935	0.0428144	0.0176467	1.0735	1.7256	1.0178	2.9256	0.997793
LGMN++LGMN_NA_LGMN	Habitual aborter || id:finngen_R12_N14_HABITABORT	MR Egger	3	0.596936	0.631578	0.517947	-0.640957	1.83483	1.81654	0.526788	6.26406	0.999203
LGMN++LGMN_NA_LGMN	Habitual aborter || id:finngen_R12_N14_HABITABORT	Weighted median	3	0.616696	0.301226	0.0406301	0.0262925	1.2071	1.8528	1.02664	3.34377	0.995209
LGMN++LGMN_NA_LGMN	Habitual aborter || id:finngen_R12_N14_HABITABORT	Weighted mode	3	0.618456	0.322768	0.195416	-0.0141703	1.25108	1.85606	0.98593	3.49412	0.997383
LRPAP1++RAP_NA_RAP	Habitual aborter || id:finngen_R12_N14_HABITABORT	Inverse variance weighted	4	-0.0998485	0.326458	0.759716	-0.739706	0.540009	0.904974	0.477254	1.71602	0.997793
LRPAP1++RAP_NA_RAP	Habitual aborter || id:finngen_R12_N14_HABITABORT	MR Egger	4	-0.390275	0.591887	0.577426	-1.55037	0.769823	0.676871	0.212169	2.15938	0.999203
LRPAP1++RAP_NA_RAP	Habitual aborter || id:finngen_R12_N14_HABITABORT	Weighted median	4	-0.289601	0.253139	0.252607	-0.785754	0.206552	0.748562	0.455776	1.22943	0.995209
LRPAP1++RAP_NA_RAP	Habitual aborter || id:finngen_R12_N14_HABITABORT	Weighted mode	4	-0.304892	0.275928	0.349833	-0.845711	0.235926	0.737203	0.429252	1.26608	0.997383
KDR++VEGF_sR2	Habitual aborter || id:finngen_R12_N14_HABITABORT	Inverse variance weighted	2	0.0671617	0.13166	0.60997	-0.190891	0.325215	1.06947	0.826222	1.38433	0.997793
PYY++PYY_NA_PYY	Habitual aborter || id:finngen_R12_N14_HABITABORT	Wald ratio	1	-0.274135	0.646921	0.671746	-1.5421	0.993831	0.76023	0.213931	2.70156	0.964366
TEK++sTie_2	Habitual aborter || id:finngen_R12_N14_HABITABORT	Inverse variance weighted (multiplicative random effects)	4	-0.224494	0.569319	0.693345	-1.34036	0.891372	0.79892	0.261751	2.43847	0.997793
TEK++sTie_2	Habitual aborter || id:finngen_R12_N14_HABITABORT	MR Egger	4	-2.60624	0.820337	0.086423	-4.2141	-0.998382	0.0738114	0.0147856	0.368475	0.999203
TEK++sTie_2	Habitual aborter || id:finngen_R12_N14_HABITABORT	Weighted median	4	-0.628903	0.345901	0.0690403	-1.30687	0.049064	0.533177	0.270666	1.05029	0.995209
TEK++sTie_2	Habitual aborter || id:finngen_R12_N14_HABITABORT	Weighted mode	4	-0.600497	0.333828	0.169881	-1.2548	0.0538064	0.548539	0.285133	1.05528	0.997383
ADAM9++ADAM_9	Habitual aborter || id:finngen_R12_N14_HABITABORT	Wald ratio	1	2.49846	1.46578	0.0882826	-0.374466	5.37139	12.1638	0.687656	215.162	0.939185
ANGPTL4++ANGL4_NA_ANGL4	Habitual aborter || id:finngen_R12_N14_HABITABORT	Wald ratio	1	-0.244924	0.484146	0.612935	-1.19385	0.704002	0.782764	0.303052	2.02183	0.948897
CA3++Carbonic_anhydrase_III	Habitual aborter || id:finngen_R12_N14_HABITABORT	Inverse variance weighted	5	0.338538	0.321184	0.291869	-0.290983	0.968059	1.4029	0.747529	2.63283	0.997793
CA3++Carbonic_anhydrase_III	Habitual aborter || id:finngen_R12_N14_HABITABORT	MR Egger	5	3.70753	1.71928	0.119976	0.337749	7.07731	40.7531	1.40179	1184.78	0.999203
CA3++Carbonic_anhydrase_III	Habitual aborter || id:finngen_R12_N14_HABITABORT	Weighted median	5	0.155342	0.340475	0.648209	-0.511989	0.822674	1.16806	0.599302	2.27658	0.995209
CA3++Carbonic_anhydrase_III	Habitual aborter || id:finngen_R12_N14_HABITABORT	Weighted mode	5	0.0250022	0.375072	0.950051	-0.710139	0.760143	1.02532	0.491576	2.13858	0.997383
CST5++CYTD_NA_CYTD	Habitual aborter || id:finngen_R12_N14_HABITABORT	Inverse variance weighted	6	0.0253939	0.132473	0.847985	-0.234254	0.285042	1.02572	0.791161	1.32982	0.997793
CST5++CYTD_NA_CYTD	Habitual aborter || id:finngen_R12_N14_HABITABORT	MR Egger	6	0.158019	0.276882	0.598728	-0.384669	0.700708	1.17119	0.680676	2.01518	0.999203
CST5++CYTD_NA_CYTD	Habitual aborter || id:finngen_R12_N14_HABITABORT	Weighted median	6	0.0577321	0.139231	0.678397	-0.21516	0.330624	1.05943	0.806413	1.39184	0.995209
CST5++CYTD_NA_CYTD	Habitual aborter || id:finngen_R12_N14_HABITABORT	Weighted mode	6	0.0565788	0.136922	0.69657	-0.211788	0.324945	1.05821	0.809136	1.38396	0.997383
ESM1++Endocan_NA_Endocan	Habitual aborter || id:finngen_R12_N14_HABITABORT	Inverse variance weighted	3	0.181056	0.328082	0.581043	-0.461985	0.824097	1.19848	0.630032	2.27982	0.997793
ESM1++Endocan_NA_Endocan	Habitual aborter || id:finngen_R12_N14_HABITABORT	MR Egger	3	0.0648261	1.13783	0.963769	-2.16532	2.29497	1.06697	0.114714	9.92413	0.999203
ESM1++Endocan_NA_Endocan	Habitual aborter || id:finngen_R12_N14_HABITABORT	Weighted median	3	0.218519	0.347781	0.529792	-0.463131	0.900169	1.24423	0.62931	2.46002	0.995209
ESM1++Endocan_NA_Endocan	Habitual aborter || id:finngen_R12_N14_HABITABORT	Weighted mode	3	0.218763	0.36716	0.611739	-0.50087	0.938396	1.24454	0.606003	2.55588	0.997383
EPHA5++EphA5_NA_EphA5	Habitual aborter || id:finngen_R12_N14_HABITABORT	Inverse variance weighted	3	0.203232	0.444277	0.647352	-0.667551	1.07401	1.22536	0.512963	2.9271	0.997793
EPHA5++EphA5_NA_EphA5	Habitual aborter || id:finngen_R12_N14_HABITABORT	MR Egger	3	0.329809	0.928527	0.782724	-1.4901	2.14972	1.3907	0.225349	8.58246	0.999203
EPHA5++EphA5_NA_EphA5	Habitual aborter || id:finngen_R12_N14_HABITABORT	Weighted median	3	0.260512	0.483046	0.589672	-0.686257	1.20728	1.29759	0.503457	3.34438	0.995209
EPHA5++EphA5_NA_EphA5	Habitual aborter || id:finngen_R12_N14_HABITABORT	Weighted mode	3	0.275527	0.581889	0.682505	-0.864976	1.41603	1.31722	0.421062	4.12073	0.997383
FGF23++FGF23_NA_FGF23	Habitual aborter || id:finngen_R12_N14_HABITABORT	Wald ratio	1	-1.21095	1.0194	0.234869	-3.20897	0.787067	0.297914	0.0403982	2.19694	0.939185
FGR++FGR_NA_FGR	Habitual aborter || id:finngen_R12_N14_HABITABORT	Inverse variance weighted	2	0.224996	0.609829	0.712165	-0.970269	1.42026	1.25232	0.378981	4.1382	0.997793
MAPKAPK2++MAPK2_NA_MAPK2	Habitual aborter || id:finngen_R12_N14_HABITABORT	Wald ratio	1	0.366809	0.306701	0.231704	-0.234325	0.967942	1.44312	0.791105	2.63252	0.939185
MAPK8++MK08_NA_MK08	Habitual aborter || id:finngen_R12_N14_HABITABORT	Wald ratio	1	0.517329	0.929108	0.577663	-1.30372	2.33838	1.67754	0.271519	10.3644	0.939185
PTEN++pTEN_NA_pTEN	Habitual aborter || id:finngen_R12_N14_HABITABORT	Wald ratio	1	3.22679	1.54051	0.0362044	0.20739	6.24618	25.1985	1.23046	516.039	0.793183
TLR2++TLR2_NA_TLR2	Habitual aborter || id:finngen_R12_N14_HABITABORT	Wald ratio	1	-1.82834	0.759058	0.0160099	-3.31609	-0.340582	0.160681	0.0362945	0.711356	0.750123
GAPDH++GAPDH__liver	Habitual aborter || id:finngen_R12_N14_HABITABORT	Wald ratio	1	-0.0346265	1.03372	0.973278	-2.06071	1.99146	0.965966	0.127363	7.32622	0.994886
DNAJB1++HSP_40	Habitual aborter || id:finngen_R12_N14_HABITABORT	Wald ratio	1	0.283824	1.03925	0.784772	-1.7531	2.32075	1.3282	0.173236	10.1833	0.964366
MDH1++MDHC_NA_MDHC	Habitual aborter || id:finngen_R12_N14_HABITABORT	Wald ratio	1	0.314445	0.793974	0.692076	-1.24174	1.87063	1.3695	0.28888	6.49241	0.964366
PRDX1++Peroxiredoxin_1	Habitual aborter || id:finngen_R12_N14_HABITABORT	Inverse variance weighted	3	-0.249973	0.351414	0.476876	-0.938744	0.438797	0.778822	0.391119	1.55084	0.997793
PRDX1++Peroxiredoxin_1	Habitual aborter || id:finngen_R12_N14_HABITABORT	MR Egger	3	-0.925984	0.645574	0.387592	-2.19131	0.33934	0.396141	0.11177	1.40402	0.999203
PRDX1++Peroxiredoxin_1	Habitual aborter || id:finngen_R12_N14_HABITABORT	Weighted median	3	-0.246923	0.310682	0.426744	-0.85586	0.362015	0.781201	0.424917	1.43622	0.995209
PRDX1++Peroxiredoxin_1	Habitual aborter || id:finngen_R12_N14_HABITABORT	Weighted mode	3	-0.580274	0.338526	0.228641	-1.24378	0.0832369	0.559745	0.288291	1.0868	0.997383
ACP1++PPAC_NA_PPAC	Habitual aborter || id:finngen_R12_N14_HABITABORT	Inverse variance weighted (multiplicative random effects)	7	0.106629	0.131506	0.417465	-0.151123	0.364381	1.11252	0.859742	1.43962	0.997793
ACP1++PPAC_NA_PPAC	Habitual aborter || id:finngen_R12_N14_HABITABORT	MR Egger	7	0.125528	0.553373	0.82953	-0.959084	1.21014	1.13375	0.383244	3.35395	0.999203
ACP1++PPAC_NA_PPAC	Habitual aborter || id:finngen_R12_N14_HABITABORT	Weighted median	7	0.157484	0.0976548	0.106817	-0.0339189	0.348888	1.17056	0.96665	1.41749	0.995209
ACP1++PPAC_NA_PPAC	Habitual aborter || id:finngen_R12_N14_HABITABORT	Weighted mode	7	0.163209	0.0926862	0.128739	-0.018456	0.344874	1.17728	0.981713	1.41181	0.997383
SBDS++SBDS_NA_SBDS	Habitual aborter || id:finngen_R12_N14_HABITABORT	Wald ratio	1	-0.153679	0.796032	0.846915	-1.7139	1.40654	0.857547	0.180162	4.08182	0.9731
LDHB++LDH_H_1	Habitual aborter || id:finngen_R12_N14_HABITABORT	Inverse variance weighted	2	-0.115762	1.07416	0.914178	-2.22112	1.9896	0.890687	0.108487	7.31259	0.997793
NAGK++NAGK_NA_NAGK	Habitual aborter || id:finngen_R12_N14_HABITABORT	Inverse variance weighted	5	-0.227083	0.325404	0.485272	-0.864875	0.410709	0.796855	0.421104	1.50789	0.997793
NAGK++NAGK_NA_NAGK	Habitual aborter || id:finngen_R12_N14_HABITABORT	MR Egger	5	-0.582718	0.71522	0.474887	-1.98455	0.819113	0.558379	0.137443	2.26849	0.999203
NAGK++NAGK_NA_NAGK	Habitual aborter || id:finngen_R12_N14_HABITABORT	Weighted median	5	-0.381638	0.284553	0.17986	-0.939362	0.176086	0.682742	0.390877	1.19254	0.995209
NAGK++NAGK_NA_NAGK	Habitual aborter || id:finngen_R12_N14_HABITABORT	Weighted mode	5	-0.453861	0.316418	0.224778	-1.07404	0.166319	0.635171	0.341625	1.18095	0.997383
UBE2N++UBE2N_NA_UBE2N	Habitual aborter || id:finngen_R12_N14_HABITABORT	Wald ratio	1	0.00475935	1.04494	0.996366	-2.04332	2.05284	1.00477	0.129597	7.79001	0.997981
AGER++sRAGE_NA_sRAGE	Habitual aborter || id:finngen_R12_N14_HABITABORT	Wald ratio	1	0.870148	0.747872	0.244627	-0.595681	2.33598	2.38726	0.551187	10.3396	0.939185
BPI++BPI_NA_BPI	Habitual aborter || id:finngen_R12_N14_HABITABORT	Inverse variance weighted	4	-0.201705	0.131502	0.125068	-0.459449	0.0560403	0.817336	0.631631	1.05764	0.997793
BPI++BPI_NA_BPI	Habitual aborter || id:finngen_R12_N14_HABITABORT	MR Egger	4	-0.259767	0.293962	0.47009	-0.835933	0.316399	0.771231	0.43347	1.37218	0.999203
BPI++BPI_NA_BPI	Habitual aborter || id:finngen_R12_N14_HABITABORT	Weighted median	4	-0.206304	0.135555	0.128027	-0.471991	0.0593826	0.813586	0.623759	1.06118	0.995209
BPI++BPI_NA_BPI	Habitual aborter || id:finngen_R12_N14_HABITABORT	Weighted mode	4	-0.20837	0.131758	0.211913	-0.466615	0.0498744	0.811906	0.627121	1.05114	0.997383
C6++C6_NA_C6	Habitual aborter || id:finngen_R12_N14_HABITABORT	Inverse variance weighted	2	-0.492751	0.814091	0.544994	-2.08837	1.10287	0.610943	0.123889	3.01279	0.997793
FN1++Fibronectin_NA_Fibronectin	Habitual aborter || id:finngen_R12_N14_HABITABORT	Wald ratio	1	-0.198061	0.351576	0.573196	-0.88715	0.491028	0.82032	0.411828	1.634	0.939185
GZMB++Granzyme_B	Habitual aborter || id:finngen_R12_N14_HABITABORT	Wald ratio	1	0.883521	0.666541	0.184995	-0.4229	2.18994	2.4194	0.655144	8.9347	0.939185
CXCL10++IP_10	Habitual aborter || id:finngen_R12_N14_HABITABORT	Inverse variance weighted	2	-0.133132	0.275657	0.629123	-0.673419	0.407156	0.87535	0.509962	1.50254	0.997793
NTF3++Neurotrophin_3	Habitual aborter || id:finngen_R12_N14_HABITABORT	Wald ratio	1	2.62085	0.851674	0.00208887	0.951573	4.29013	13.7474	2.58978	72.9762	0.387137
KLKB1++Prekallikrein_NA_Prekallikrein	Habitual aborter || id:finngen_R12_N14_HABITABORT	Inverse variance weighted	4	0.317239	0.209115	0.129252	-0.0926257	0.727104	1.37333	0.911535	2.06908	0.997793
KLKB1++Prekallikrein_NA_Prekallikrein	Habitual aborter || id:finngen_R12_N14_HABITABORT	MR Egger	4	0.548154	0.406961	0.310325	-0.24949	1.3458	1.73006	0.779198	3.84125	0.999203
KLKB1++Prekallikrein_NA_Prekallikrein	Habitual aborter || id:finngen_R12_N14_HABITABORT	Weighted median	4	0.319199	0.219848	0.146527	-0.111703	0.750101	1.37602	0.89431	2.11721	0.995209
KLKB1++Prekallikrein_NA_Prekallikrein	Habitual aborter || id:finngen_R12_N14_HABITABORT	Weighted mode	4	0.30119	0.227539	0.277437	-0.144787	0.747168	1.35147	0.865207	2.11101	0.997383
TNC++Tenascin_NA_Tenascin	Habitual aborter || id:finngen_R12_N14_HABITABORT	Inverse variance weighted	12	-0.189447	0.0971494	0.0511695	-0.379859	0.000966068	0.827417	0.683958	1.00097	0.997793
TNC++Tenascin_NA_Tenascin	Habitual aborter || id:finngen_R12_N14_HABITABORT	MR Egger	12	-0.278214	0.158028	0.108809	-0.58795	0.031521	0.757134	0.555465	1.03202	0.999203
TNC++Tenascin_NA_Tenascin	Habitual aborter || id:finngen_R12_N14_HABITABORT	Weighted median	12	-0.20832	0.106689	0.0508685	-0.417431	0.000790832	0.811947	0.658737	1.00079	0.995209
TNC++Tenascin_NA_Tenascin	Habitual aborter || id:finngen_R12_N14_HABITABORT	Weighted mode	12	-0.212026	0.116886	0.0970269	-0.441122	0.0170701	0.808944	0.643314	1.01722	0.997383
F2++Thrombin_NA_Thrombin	Habitual aborter || id:finngen_R12_N14_HABITABORT	Inverse variance weighted	2	-0.176565	0.958358	0.853827	-2.05495	1.70182	0.838144	0.128099	5.4839	0.997793
CFH++Factor_H	Habitual aborter || id:finngen_R12_N14_HABITABORT	Inverse variance weighted	2	0.159995	0.312924	0.609147	-0.453335	0.773325	1.1735	0.635505	2.16696	0.997793
MMP2++MMP_2	Habitual aborter || id:finngen_R12_N14_HABITABORT	Inverse variance weighted	2	0.348426	0.995737	0.7264	-1.60322	2.30007	1.41684	0.201248	9.97489	0.997793
TF++Transferrin_NA_Transferrin	Habitual aborter || id:finngen_R12_N14_HABITABORT	Wald ratio	1	-0.266198	0.375314	0.478158	-1.00181	0.469417	0.766287	0.367213	1.59906	0.939185
PGD++6_Phosphogluconate_dehydrogenase	Habitual aborter || id:finngen_R12_N14_HABITABORT	Wald ratio	1	0.525824	0.523081	0.314779	-0.499414	1.55106	1.69185	0.606886	4.71648	0.939185
AKR7A2++Aflatoxin_B1_aldehyde_reductase	Habitual aborter || id:finngen_R12_N14_HABITABORT	Wald ratio	1	0.213865	0.364332	0.557201	-0.500227	0.927956	1.23845	0.606393	2.52933	0.939185
AKR1A1++AK1A1_NA_AK1A1	Habitual aborter || id:finngen_R12_N14_HABITABORT	Inverse variance weighted	7	0.0366498	0.0921815	0.690938	-0.144026	0.217326	1.03733	0.865865	1.24275	0.997793
AKR1A1++AK1A1_NA_AK1A1	Habitual aborter || id:finngen_R12_N14_HABITABORT	MR Egger	7	0.00421443	0.18134	0.982357	-0.351212	0.359641	1.00422	0.703835	1.43281	0.999203
AKR1A1++AK1A1_NA_AK1A1	Habitual aborter || id:finngen_R12_N14_HABITABORT	Weighted median	7	0.0280229	0.0979174	0.774733	-0.163895	0.219941	1.02842	0.848831	1.246	0.995209
AKR1A1++AK1A1_NA_AK1A1	Habitual aborter || id:finngen_R12_N14_HABITABORT	Weighted mode	7	0.0231814	0.097782	0.820488	-0.168471	0.214834	1.02345	0.844955	1.23966	0.997383
VTA1++DRG_1	Habitual aborter || id:finngen_R12_N14_HABITABORT	Wald ratio	1	-1.02942	1.0247	0.315087	-3.03782	0.97899	0.357215	0.0479391	2.66177	0.939185
FER++FER_NA_FER	Habitual aborter || id:finngen_R12_N14_HABITABORT	Wald ratio	1	-0.0378324	0.697728	0.956758	-1.40538	1.32972	0.962874	0.245274	3.77997	0.994886
IGF1R++IGF_I_sR	Habitual aborter || id:finngen_R12_N14_HABITABORT	Wald ratio	1	-0.261266	1.62252	0.872074	-3.4414	2.91887	0.770076	0.0320197	18.5204	0.976565
IL1RL1++IL_1_R4	Habitual aborter || id:finngen_R12_N14_HABITABORT	Inverse variance weighted	10	0.0603879	0.131509	0.646096	-0.197369	0.318145	1.06225	0.820887	1.37458	0.997793
IL1RL1++IL_1_R4	Habitual aborter || id:finngen_R12_N14_HABITABORT	MR Egger	10	0.444106	0.277208	0.147809	-0.0992222	0.987434	1.5591	0.905542	2.68434	0.999203
IL1RL1++IL_1_R4	Habitual aborter || id:finngen_R12_N14_HABITABORT	Weighted median	10	0.092782	0.137934	0.501166	-0.177568	0.363132	1.09722	0.837304	1.43783	0.995209
IL1RL1++IL_1_R4	Habitual aborter || id:finngen_R12_N14_HABITABORT	Weighted mode	10	0.0887093	0.134021	0.524616	-0.173972	0.351391	1.09276	0.84032	1.42104	0.997383
NME2++NDP_kinase_B	Habitual aborter || id:finngen_R12_N14_HABITABORT	Wald ratio	1	-0.205068	0.322103	0.524351	-0.836389	0.426254	0.814592	0.433272	1.53151	0.939185
NSFL1C++NSF1C_NA_NSF1C	Habitual aborter || id:finngen_R12_N14_HABITABORT	Wald ratio	1	0.102666	1.03177	0.920738	-1.91961	2.12495	1.10812	0.146664	8.37244	0.984481
NUDCD3++NUDC3_NA_NUDC3	Habitual aborter || id:finngen_R12_N14_HABITABORT	Wald ratio	1	-0.335912	0.817683	0.681212	-1.93857	1.26675	0.714686	0.14391	3.54928	0.964366
PEBP1++prostatic_binding_protein	Habitual aborter || id:finngen_R12_N14_HABITABORT	Inverse variance weighted	6	-0.102375	0.178699	0.56672	-0.452626	0.247876	0.902691	0.635956	1.2813	0.997793
PEBP1++prostatic_binding_protein	Habitual aborter || id:finngen_R12_N14_HABITABORT	MR Egger	6	-0.162545	0.235374	0.52781	-0.623877	0.298787	0.849978	0.535863	1.34822	0.999203
PEBP1++prostatic_binding_protein	Habitual aborter || id:finngen_R12_N14_HABITABORT	Weighted median	6	-0.131544	0.216283	0.543053	-0.555457	0.29237	0.876741	0.57381	1.3396	0.995209
PEBP1++prostatic_binding_protein	Habitual aborter || id:finngen_R12_N14_HABITABORT	Weighted mode	6	-0.230225	0.245074	0.39065	-0.710571	0.250121	0.794355	0.491364	1.28418	0.997383
P4HB++Protein_disulfide_isomerase	Habitual aborter || id:finngen_R12_N14_HABITABORT	Wald ratio	1	0.219555	0.422561	0.603354	-0.608664	1.04777	1.24552	0.544077	2.8513	0.94509
SPHK1++Sphingosine_kinase_1	Habitual aborter || id:finngen_R12_N14_HABITABORT	Inverse variance weighted	2	0.0279013	0.42763	0.947978	-0.810254	0.866057	1.02829	0.444745	2.37752	0.997793
SPON1++Spondin_1	Habitual aborter || id:finngen_R12_N14_HABITABORT	Inverse variance weighted	4	-0.160935	0.157679	0.30742	-0.469986	0.148116	0.851347	0.625011	1.15965	0.997793
SPON1++Spondin_1	Habitual aborter || id:finngen_R12_N14_HABITABORT	MR Egger	4	-0.528508	0.526832	0.421427	-1.5611	0.504083	0.589484	0.209905	1.65547	0.999203
SPON1++Spondin_1	Habitual aborter || id:finngen_R12_N14_HABITABORT	Weighted median	4	-0.19014	0.162984	0.243366	-0.509588	0.129309	0.826844	0.600743	1.13804	0.995209
SPON1++Spondin_1	Habitual aborter || id:finngen_R12_N14_HABITABORT	Weighted mode	4	-0.192269	0.178948	0.361354	-0.543007	0.15847	0.825085	0.580998	1.17172	0.997383
TPI1++Triosephosphate_isomerase	Habitual aborter || id:finngen_R12_N14_HABITABORT	Wald ratio	1	0.587891	1.09361	0.590875	-1.55559	2.73137	1.80019	0.211065	15.3539	0.943987
DCTPP1++XTP3A_NA_XTP3A	Habitual aborter || id:finngen_R12_N14_HABITABORT	Wald ratio	1	-1.06378	1.03351	0.303343	-3.08946	0.961897	0.345148	0.0455264	2.61666	0.939185
CLEC1B++CLC1B_NA_CLC1B	Habitual aborter || id:finngen_R12_N14_HABITABORT	Inverse variance weighted	2	-0.0510164	0.320307	0.873453	-0.678818	0.576785	0.950263	0.507216	1.78031	0.997793
CRP++CRP_NA_CRP	Habitual aborter || id:finngen_R12_N14_HABITABORT	Inverse variance weighted	2	-0.0186636	0.295536	0.949646	-0.597913	0.560586	0.981509	0.549958	1.7517	0.997793
ICAM1++sICAM_1	Habitual aborter || id:finngen_R12_N14_HABITABORT	Inverse variance weighted	9	-0.124131	0.0595448	0.0371	-0.240839	-0.00742295	0.883264	0.785969	0.992605	0.997793
ICAM1++sICAM_1	Habitual aborter || id:finngen_R12_N14_HABITABORT	MR Egger	9	-0.211007	0.16618	0.244754	-0.53672	0.114706	0.809769	0.584663	1.12154	0.999203
ICAM1++sICAM_1	Habitual aborter || id:finngen_R12_N14_HABITABORT	Weighted median	9	-0.134272	0.0699687	0.0549803	-0.271411	0.00286647	0.874352	0.762303	1.00287	0.995209
ICAM1++sICAM_1	Habitual aborter || id:finngen_R12_N14_HABITABORT	Weighted mode	9	-0.125508	0.0691437	0.10704	-0.261029	0.010014	0.882049	0.770258	1.01006	0.997383
DAPK2++DAPK2_NA_DAPK2	Habitual aborter || id:finngen_R12_N14_HABITABORT	Inverse variance weighted	3	0.381722	0.32342	0.237894	-0.252182	1.01563	1.4648	0.777103	2.76109	0.997793
DAPK2++DAPK2_NA_DAPK2	Habitual aborter || id:finngen_R12_N14_HABITABORT	MR Egger	3	2.42719	2.18948	0.46725	-1.8642	6.71859	11.3271	0.155021	827.646	0.999203
DAPK2++DAPK2_NA_DAPK2	Habitual aborter || id:finngen_R12_N14_HABITABORT	Weighted median	3	0.450622	0.191488	0.0186094	0.0753055	0.825938	1.56929	1.07821	2.28402	0.995209
DAPK2++DAPK2_NA_DAPK2	Habitual aborter || id:finngen_R12_N14_HABITABORT	Weighted mode	3	0.47092	0.180989	0.121392	0.116182	0.825658	1.60147	1.1232	2.28338	0.997383
COLEC11++Collectin_Kidney_1	Habitual aborter || id:finngen_R12_N14_HABITABORT	Inverse variance weighted	10	0.050602	0.0754528	0.502447	-0.0972854	0.198489	1.0519	0.907297	1.21956	0.997793
COLEC11++Collectin_Kidney_1	Habitual aborter || id:finngen_R12_N14_HABITABORT	MR Egger	10	0.0739142	0.136023	0.601667	-0.192691	0.340519	1.07671	0.824737	1.40568	0.999203
COLEC11++Collectin_Kidney_1	Habitual aborter || id:finngen_R12_N14_HABITABORT	Weighted median	10	0.0610793	0.0667105	0.359883	-0.0696732	0.191832	1.06298	0.932699	1.21147	0.995209
COLEC11++Collectin_Kidney_1	Habitual aborter || id:finngen_R12_N14_HABITABORT	Weighted mode	10	0.0659188	0.0646546	0.334563	-0.0608042	0.192642	1.06814	0.941007	1.21245	0.997383
ENPP7++ENPP7_NA_ENPP7	Habitual aborter || id:finngen_R12_N14_HABITABORT	Inverse variance weighted	11	-0.117761	0.0894576	0.188043	-0.293098	0.0575757	0.888908	0.745949	1.05927	0.997793
ENPP7++ENPP7_NA_ENPP7	Habitual aborter || id:finngen_R12_N14_HABITABORT	MR Egger	11	-0.335344	0.149673	0.0517994	-0.628702	-0.0419859	0.715092	0.533283	0.958883	0.999203
ENPP7++ENPP7_NA_ENPP7	Habitual aborter || id:finngen_R12_N14_HABITABORT	Weighted median	11	-0.134224	0.115365	0.244636	-0.36034	0.0918908	0.874394	0.697439	1.09625	0.995209
ENPP7++ENPP7_NA_ENPP7	Habitual aborter || id:finngen_R12_N14_HABITABORT	Weighted mode	11	-0.126479	0.0925604	0.201734	-0.307898	0.0549394	0.881193	0.734991	1.05648	0.997383
ENTPD5++ENTP5_NA_ENTP5	Habitual aborter || id:finngen_R12_N14_HABITABORT	Inverse variance weighted	7	0.102354	0.106478	0.336417	-0.106343	0.311051	1.10778	0.899116	1.36486	0.997793
ENTPD5++ENTP5_NA_ENTP5	Habitual aborter || id:finngen_R12_N14_HABITABORT	MR Egger	7	0.110401	0.199186	0.603277	-0.280004	0.500805	1.11673	0.755781	1.65005	0.999203
ENTPD5++ENTP5_NA_ENTP5	Habitual aborter || id:finngen_R12_N14_HABITABORT	Weighted median	7	0.110846	0.113527	0.328876	-0.111668	0.333359	1.11722	0.894341	1.39565	0.995209
ENTPD5++ENTP5_NA_ENTP5	Habitual aborter || id:finngen_R12_N14_HABITABORT	Weighted mode	7	0.114002	0.110183	0.340716	-0.101957	0.32996	1.12075	0.903069	1.39091	0.997383
SIGLEC1++Sialoadhesin_NA_Sialoadhesin	Habitual aborter || id:finngen_R12_N14_HABITABORT	Inverse variance weighted	2	-0.0471511	0.802251	0.953132	-1.61956	1.52526	0.953943	0.197985	4.59634	0.997793
SPARCL1++SPARCL1_NA_SPARCL1	Habitual aborter || id:finngen_R12_N14_HABITABORT	Inverse variance weighted	6	0.0974159	0.10688	0.362056	-0.112068	0.3069	1.10232	0.893983	1.35921	0.997793
SPARCL1++SPARCL1_NA_SPARCL1	Habitual aborter || id:finngen_R12_N14_HABITABORT	MR Egger	6	0.265138	0.226967	0.307612	-0.179718	0.709994	1.30361	0.835506	2.03398	0.999203
SPARCL1++SPARCL1_NA_SPARCL1	Habitual aborter || id:finngen_R12_N14_HABITABORT	Weighted median	6	0.0954325	0.127638	0.454652	-0.154738	0.345603	1.10013	0.85664	1.41284	0.995209
SPARCL1++SPARCL1_NA_SPARCL1	Habitual aborter || id:finngen_R12_N14_HABITABORT	Weighted mode	6	0.146565	0.128491	0.305685	-0.105278	0.398407	1.15785	0.900074	1.48945	0.997383
CHST15++ST4S6_NA_ST4S6	Habitual aborter || id:finngen_R12_N14_HABITABORT	Inverse variance weighted	2	-0.635548	0.423117	0.133081	-1.46486	0.193761	0.529645	0.231111	1.21381	0.997793
TGM3++TGM3_NA_TGM3	Habitual aborter || id:finngen_R12_N14_HABITABORT	Inverse variance weighted	5	-0.0643504	0.145741	0.658822	-0.350002	0.221301	0.937676	0.704687	1.2477	0.997793
TGM3++TGM3_NA_TGM3	Habitual aborter || id:finngen_R12_N14_HABITABORT	MR Egger	5	-0.0177458	0.259637	0.949809	-0.526634	0.491143	0.982411	0.59059	1.63418	0.999203
TGM3++TGM3_NA_TGM3	Habitual aborter || id:finngen_R12_N14_HABITABORT	Weighted median	5	-0.081294	0.147451	0.581407	-0.370297	0.207709	0.921923	0.690529	1.23086	0.995209
TGM3++TGM3_NA_TGM3	Habitual aborter || id:finngen_R12_N14_HABITABORT	Weighted mode	5	-0.0879322	0.148744	0.5862	-0.379471	0.203607	0.915823	0.684223	1.22582	0.997383
SERPING1++C1_Esterase_Inhibitor	Habitual aborter || id:finngen_R12_N14_HABITABORT	Inverse variance weighted	6	-0.172515	0.121158	0.154479	-0.409985	0.0649545	0.841545	0.66366	1.06711	0.997793
SERPING1++C1_Esterase_Inhibitor	Habitual aborter || id:finngen_R12_N14_HABITABORT	MR Egger	6	-0.610396	0.361109	0.166227	-1.31817	0.0973767	0.543136	0.267625	1.10228	0.999203
SERPING1++C1_Esterase_Inhibitor	Habitual aborter || id:finngen_R12_N14_HABITABORT	Weighted median	6	-0.179693	0.129292	0.164582	-0.433105	0.0737192	0.835527	0.648492	1.0765	0.995209
SERPING1++C1_Esterase_Inhibitor	Habitual aborter || id:finngen_R12_N14_HABITABORT	Weighted mode	6	-0.267175	0.133089	0.100969	-0.52803	-0.00632102	0.765539	0.589766	0.993699	0.997383
C3++C3b_NA_C3b	Habitual aborter || id:finngen_R12_N14_HABITABORT	Wald ratio	1	-1.47451	0.636605	0.020547	-2.72225	-0.226763	0.228891	0.0657264	0.79711	0.750123
NCAM1++NCAM_120	Habitual aborter || id:finngen_R12_N14_HABITABORT	Inverse variance weighted	3	-0.265715	0.186137	0.153428	-0.630543	0.0991131	0.766658	0.532303	1.10419	0.997793
NCAM1++NCAM_120	Habitual aborter || id:finngen_R12_N14_HABITABORT	MR Egger	3	-0.757743	0.635426	0.444249	-2.00318	0.487692	0.468723	0.134906	1.62855	0.999203
NCAM1++NCAM_120	Habitual aborter || id:finngen_R12_N14_HABITABORT	Weighted median	3	-0.286619	0.170562	0.0928725	-0.620921	0.0476831	0.750798	0.537449	1.04884	0.995209
NCAM1++NCAM_120	Habitual aborter || id:finngen_R12_N14_HABITABORT	Weighted mode	3	-0.335387	0.225315	0.275029	-0.777005	0.106231	0.715061	0.459781	1.11208	0.997383
PRSS22++BSSP4_NA_BSSP4	Habitual aborter || id:finngen_R12_N14_HABITABORT	Inverse variance weighted	3	-0.0338715	0.215729	0.875238	-0.456701	0.388958	0.966696	0.63337	1.47544	0.997793
PRSS22++BSSP4_NA_BSSP4	Habitual aborter || id:finngen_R12_N14_HABITABORT	MR Egger	3	-0.314991	0.4851	0.633367	-1.26579	0.635805	0.729795	0.282017	1.88854	0.999203
PRSS22++BSSP4_NA_BSSP4	Habitual aborter || id:finngen_R12_N14_HABITABORT	Weighted median	3	-0.0641009	0.214699	0.765275	-0.484911	0.356709	0.93791	0.615752	1.42862	0.995209
PRSS22++BSSP4_NA_BSSP4	Habitual aborter || id:finngen_R12_N14_HABITABORT	Weighted mode	3	-0.069126	0.229542	0.791726	-0.519029	0.380777	0.933209	0.595098	1.46342	0.997383
BST1++BST1_NA_BST1	Habitual aborter || id:finngen_R12_N14_HABITABORT	Inverse variance weighted	12	0.0205792	0.0600815	0.731959	-0.0971806	0.138339	1.02079	0.907392	1.14836	0.997793
BST1++BST1_NA_BST1	Habitual aborter || id:finngen_R12_N14_HABITABORT	MR Egger	12	0.0607889	0.086712	0.499264	-0.109167	0.230744	1.06267	0.896581	1.25954	0.999203
BST1++BST1_NA_BST1	Habitual aborter || id:finngen_R12_N14_HABITABORT	Weighted median	12	0.0528155	0.0774294	0.495168	-0.0989462	0.204577	1.05424	0.905791	1.22701	0.995209
BST1++BST1_NA_BST1	Habitual aborter || id:finngen_R12_N14_HABITABORT	Weighted mode	12	0.0773094	0.0765154	0.334023	-0.0726607	0.22728	1.08038	0.929916	1.25518	0.997383
CDON++CDON_NA_CDON	Habitual aborter || id:finngen_R12_N14_HABITABORT	Inverse variance weighted	3	0.00866344	0.110857	0.937709	-0.208617	0.225944	1.0087	0.811706	1.25351	0.997793
CDON++CDON_NA_CDON	Habitual aborter || id:finngen_R12_N14_HABITABORT	MR Egger	3	0.0414227	0.214104	0.878336	-0.378221	0.461066	1.04229	0.685079	1.58576	0.999203
CDON++CDON_NA_CDON	Habitual aborter || id:finngen_R12_N14_HABITABORT	Weighted median	3	0.00158849	0.113436	0.988827	-0.220747	0.223924	1.00159	0.80192	1.25098	0.997362
CDON++CDON_NA_CDON	Habitual aborter || id:finngen_R12_N14_HABITABORT	Weighted mode	3	0.00218107	0.123176	0.98748	-0.239243	0.243605	1.00218	0.787223	1.27584	0.997383
FUT3++Fucosyltransferase_3	Habitual aborter || id:finngen_R12_N14_HABITABORT	Inverse variance weighted	9	-0.113798	0.093711	0.224614	-0.297472	0.0698755	0.892438	0.742694	1.07237	0.997793
FUT3++Fucosyltransferase_3	Habitual aborter || id:finngen_R12_N14_HABITABORT	MR Egger	9	-0.123021	0.184359	0.525967	-0.484365	0.238323	0.884245	0.616088	1.26912	0.999203
FUT3++Fucosyltransferase_3	Habitual aborter || id:finngen_R12_N14_HABITABORT	Weighted median	9	-0.120958	0.113598	0.286973	-0.34361	0.101695	0.886071	0.709205	1.10705	0.995209
FUT3++Fucosyltransferase_3	Habitual aborter || id:finngen_R12_N14_HABITABORT	Weighted mode	9	-0.123547	0.108867	0.289299	-0.336927	0.0898334	0.88378	0.713961	1.09399	0.997383
KYNU++KYNU_NA_KYNU	Habitual aborter || id:finngen_R12_N14_HABITABORT	Inverse variance weighted	3	0.0845257	0.200104	0.672727	-0.307679	0.47673	1.0882	0.735151	1.6108	0.997793
KYNU++KYNU_NA_KYNU	Habitual aborter || id:finngen_R12_N14_HABITABORT	MR Egger	3	0.19768	0.306935	0.63574	-0.403912	0.799272	1.21857	0.667703	2.22392	0.999203
KYNU++KYNU_NA_KYNU	Habitual aborter || id:finngen_R12_N14_HABITABORT	Weighted median	3	0.111085	0.211083	0.598706	-0.302637	0.524808	1.11749	0.738867	1.69013	0.995209
KYNU++KYNU_NA_KYNU	Habitual aborter || id:finngen_R12_N14_HABITABORT	Weighted mode	3	0.176653	0.215648	0.498771	-0.246017	0.599323	1.19322	0.781909	1.82089	0.997383
PLCG1++PLCG1_NA_PLCG1	Habitual aborter || id:finngen_R12_N14_HABITABORT	Wald ratio	1	0.182943	0.760481	0.809894	-1.3076	1.67349	1.20075	0.270468	5.33072	0.968865
PLXNC1++PLXC1_NA_PLXC1	Habitual aborter || id:finngen_R12_N14_HABITABORT	Inverse variance weighted	10	0.0204596	0.0600089	0.733147	-0.0971579	0.138077	1.02067	0.907413	1.14806	0.997793
PLXNC1++PLXC1_NA_PLXC1	Habitual aborter || id:finngen_R12_N14_HABITABORT	MR Egger	10	0.0128764	0.100565	0.901277	-0.18423	0.209983	1.01296	0.831744	1.23366	0.999203
PLXNC1++PLXC1_NA_PLXC1	Habitual aborter || id:finngen_R12_N14_HABITABORT	Weighted median	10	0.0219913	0.0660635	0.739224	-0.107493	0.151476	1.02223	0.898083	1.16355	0.995209
PLXNC1++PLXC1_NA_PLXC1	Habitual aborter || id:finngen_R12_N14_HABITABORT	Weighted mode	10	0.0104346	0.0653848	0.87673	-0.11772	0.138589	1.01049	0.888945	1.14865	0.997383
SLITRK5++SLIK5_NA_SLIK5	Habitual aborter || id:finngen_R12_N14_HABITABORT	Inverse variance weighted	4	-0.00293921	0.350588	0.993311	-0.690092	0.684214	0.997065	0.50153	1.98221	0.997793
SLITRK5++SLIK5_NA_SLIK5	Habitual aborter || id:finngen_R12_N14_HABITABORT	MR Egger	4	-1.15357	0.732253	0.255857	-2.58878	0.281648	0.315509	0.0751114	1.32531	0.999203
SLITRK5++SLIK5_NA_SLIK5	Habitual aborter || id:finngen_R12_N14_HABITABORT	Weighted median	4	-0.166251	0.363509	0.64742	-0.878727	0.546226	0.846834	0.415311	1.72672	0.995209
SLITRK5++SLIK5_NA_SLIK5	Habitual aborter || id:finngen_R12_N14_HABITABORT	Weighted mode	4	-0.178121	0.359061	0.653909	-0.881881	0.525638	0.836841	0.414004	1.69154	0.997383
EPB41++41_NA_41	Habitual aborter || id:finngen_R12_N14_HABITABORT	Inverse variance weighted	2	0.373947	0.609418	0.539471	-0.820512	1.56841	1.45346	0.440206	4.79899	0.997793
TFF3++TFF3_NA_TFF3	Habitual aborter || id:finngen_R12_N14_HABITABORT	Inverse variance weighted	2	-0.77251	0.843079	0.359512	-2.42495	0.879925	0.461852	0.0884829	2.41072	0.997793
AFM++Afamin_NA_Afamin	Habitual aborter || id:finngen_R12_N14_HABITABORT	Inverse variance weighted	3	0.211983	0.274262	0.439568	-0.325571	0.749538	1.23613	0.722115	2.11602	0.997793
AFM++Afamin_NA_Afamin	Habitual aborter || id:finngen_R12_N14_HABITABORT	MR Egger	3	0.755424	0.500273	0.37238	-0.225112	1.73596	2.12851	0.798426	5.67437	0.999203
AFM++Afamin_NA_Afamin	Habitual aborter || id:finngen_R12_N14_HABITABORT	Weighted median	3	0.30188	0.262401	0.249957	-0.212426	0.816187	1.3524	0.80862	2.26186	0.995209
AFM++Afamin_NA_Afamin	Habitual aborter || id:finngen_R12_N14_HABITABORT	Weighted mode	3	0.381533	0.288461	0.316932	-0.183851	0.946917	1.46453	0.83206	2.57775	0.997383
SMPDL3A++ASM3A_NA_ASM3A	Habitual aborter || id:finngen_R12_N14_HABITABORT	Inverse variance weighted	3	0.00255208	0.213229	0.990451	-0.415376	0.42048	1.00256	0.660092	1.52269	0.997793
SMPDL3A++ASM3A_NA_ASM3A	Habitual aborter || id:finngen_R12_N14_HABITABORT	MR Egger	3	0.00722088	0.455157	0.989901	-0.884887	0.899329	1.00725	0.412761	2.45795	0.999203
SMPDL3A++ASM3A_NA_ASM3A	Habitual aborter || id:finngen_R12_N14_HABITABORT	Weighted median	3	0.0310122	0.217631	0.886686	-0.395545	0.45757	1.0315	0.673313	1.58023	0.995209
SMPDL3A++ASM3A_NA_ASM3A	Habitual aborter || id:finngen_R12_N14_HABITABORT	Weighted mode	3	0.0326907	0.223722	0.897223	-0.405805	0.471186	1.03323	0.66644	1.60189	0.997383
GSN++Gelsolin_NA_Gelsolin	Habitual aborter || id:finngen_R12_N14_HABITABORT	Inverse variance weighted	4	0.099439	0.238481	0.676702	-0.367984	0.566862	1.10455	0.692128	1.76273	0.997793
GSN++Gelsolin_NA_Gelsolin	Habitual aborter || id:finngen_R12_N14_HABITABORT	MR Egger	4	0.345212	0.481224	0.54762	-0.597986	1.28841	1.41229	0.549918	3.62702	0.999203
GSN++Gelsolin_NA_Gelsolin	Habitual aborter || id:finngen_R12_N14_HABITABORT	Weighted median	4	0.189117	0.24772	0.445206	-0.296414	0.674649	1.20818	0.743479	1.96334	0.995209
GSN++Gelsolin_NA_Gelsolin	Habitual aborter || id:finngen_R12_N14_HABITABORT	Weighted mode	4	0.160507	0.25478	0.57342	-0.338862	0.659876	1.17411	0.712581	1.93455	0.997383
LPO++PERL_NA_PERL	Habitual aborter || id:finngen_R12_N14_HABITABORT	Inverse variance weighted	2	0.196976	0.182762	0.281134	-0.161237	0.55519	1.21772	0.85109	1.74227	0.997793
ITIH4++ITI_heavy_chain_H4	Habitual aborter || id:finngen_R12_N14_HABITABORT	Inverse variance weighted	2	0.383416	1.06527	0.718904	-1.70451	2.47134	1.46729	0.181861	11.8383	0.997793
SELL++sL_Selectin	Habitual aborter || id:finngen_R12_N14_HABITABORT	Inverse variance weighted	5	0.0655162	0.136883	0.632201	-0.202774	0.333806	1.06771	0.816463	1.39627	0.997793
SELL++sL_Selectin	Habitual aborter || id:finngen_R12_N14_HABITABORT	MR Egger	5	0.0618749	0.218511	0.795465	-0.366407	0.490157	1.06383	0.693221	1.63257	0.999203
SELL++sL_Selectin	Habitual aborter || id:finngen_R12_N14_HABITABORT	Weighted median	5	0.0668423	0.142707	0.639508	-0.212864	0.346549	1.06913	0.808266	1.41418	0.995209
SELL++sL_Selectin	Habitual aborter || id:finngen_R12_N14_HABITABORT	Weighted mode	5	0.055776	0.153623	0.734925	-0.245324	0.356876	1.05736	0.782451	1.42886	0.997383
EPHA2++Epithelial_cell_kinase	Habitual aborter || id:finngen_R12_N14_HABITABORT	Inverse variance weighted	2	-0.681758	0.544927	0.210898	-1.74981	0.386298	0.505727	0.173806	1.47152	0.997793
NTRK2++TrkB_NA_TrkB	Habitual aborter || id:finngen_R12_N14_HABITABORT	Wald ratio	1	-0.529886	0.853218	0.534571	-2.20219	1.14242	0.588672	0.11056	3.13435	0.939185
VEGFA++VEGF121_NA_VEGF121	Habitual aborter || id:finngen_R12_N14_HABITABORT	Inverse variance weighted	5	-0.112379	0.152581	0.461411	-0.411438	0.186679	0.893705	0.662697	1.20524	0.997793
VEGFA++VEGF121_NA_VEGF121	Habitual aborter || id:finngen_R12_N14_HABITABORT	MR Egger	5	-0.0436697	0.297216	0.892506	-0.626212	0.538873	0.95727	0.534613	1.71407	0.999203
VEGFA++VEGF121_NA_VEGF121	Habitual aborter || id:finngen_R12_N14_HABITABORT	Weighted median	5	-0.108389	0.112891	0.336994	-0.329656	0.112878	0.897278	0.719171	1.11949	0.995209
VEGFA++VEGF121_NA_VEGF121	Habitual aborter || id:finngen_R12_N14_HABITABORT	Weighted mode	5	-0.113301	0.114126	0.377016	-0.336988	0.110386	0.892882	0.713918	1.11671	0.997383
ANG++Angiogenin_NA_Angiogenin	Habitual aborter || id:finngen_R12_N14_HABITABORT	Inverse variance weighted	6	0.130014	0.123581	0.292777	-0.112206	0.372233	1.13884	0.89386	1.45097	0.997793
ANG++Angiogenin_NA_Angiogenin	Habitual aborter || id:finngen_R12_N14_HABITABORT	MR Egger	6	0.286342	0.164793	0.157281	-0.0366521	0.609335	1.33155	0.964011	1.83921	0.999203
ANG++Angiogenin_NA_Angiogenin	Habitual aborter || id:finngen_R12_N14_HABITABORT	Weighted median	6	0.169177	0.111968	0.130806	-0.0502813	0.388634	1.18433	0.950962	1.47497	0.995209
ANG++Angiogenin_NA_Angiogenin	Habitual aborter || id:finngen_R12_N14_HABITABORT	Weighted mode	6	0.173049	0.117304	0.200172	-0.0568674	0.402964	1.18892	0.944719	1.49625	0.997383
F10++Coagulation_Factor_X	Habitual aborter || id:finngen_R12_N14_HABITABORT	Wald ratio	1	-0.293348	0.383796	0.444669	-1.04559	0.458893	0.745763	0.351485	1.58232	0.939185
C3++C3a_NA_C3a	Habitual aborter || id:finngen_R12_N14_HABITABORT	Wald ratio	1	1.00397	0.781291	0.198786	-0.527358	2.5353	2.7291	0.590162	12.6202	0.939185
F5++Coagulation_Factor_V	Habitual aborter || id:finngen_R12_N14_HABITABORT	Inverse variance weighted	2	-0.0820704	0.180924	0.650104	-0.436681	0.272541	0.921207	0.646177	1.3133	0.997793
ENG++Endoglin_NA_Endoglin	Habitual aborter || id:finngen_R12_N14_HABITABORT	Inverse variance weighted	3	0.156631	0.261981	0.549927	-0.356853	0.670114	1.16956	0.699876	1.95446	0.997793
ENG++Endoglin_NA_Endoglin	Habitual aborter || id:finngen_R12_N14_HABITABORT	MR Egger	3	1.03268	2.03711	0.701312	-2.96005	5.0254	2.80857	0.0518162	152.232	0.999203
ENG++Endoglin_NA_Endoglin	Habitual aborter || id:finngen_R12_N14_HABITABORT	Weighted median	3	0.13155	0.231043	0.569101	-0.321294	0.584394	1.1406	0.72521	1.7939	0.995209
ENG++Endoglin_NA_Endoglin	Habitual aborter || id:finngen_R12_N14_HABITABORT	Weighted mode	3	0.0934297	0.26707	0.759869	-0.430027	0.616887	1.09793	0.650491	1.85315	0.997383
GSTP1++Glutathione_S_transferase_Pi	Habitual aborter || id:finngen_R12_N14_HABITABORT	Inverse variance weighted	2	0.505424	0.633629	0.425065	-0.736489	1.74734	1.65769	0.478792	5.7393	0.997793
CCL16++HCC_4	Habitual aborter || id:finngen_R12_N14_HABITABORT	Inverse variance weighted	8	-0.250864	0.117897	0.0333518	-0.481943	-0.0197858	0.778128	0.617582	0.980409	0.997793
CCL16++HCC_4	Habitual aborter || id:finngen_R12_N14_HABITABORT	MR Egger	8	-0.251821	0.211871	0.27952	-0.667088	0.163447	0.777384	0.513201	1.17756	0.999203
CCL16++HCC_4	Habitual aborter || id:finngen_R12_N14_HABITABORT	Weighted median	8	-0.221791	0.137385	0.106448	-0.491066	0.0474849	0.801083	0.611974	1.04863	0.995209
CCL16++HCC_4	Habitual aborter || id:finngen_R12_N14_HABITABORT	Weighted mode	8	-0.231751	0.140303	0.142559	-0.506744	0.0432425	0.793144	0.602454	1.04419	0.997383
LYZ++Lysozyme_NA_Lysozyme	Habitual aborter || id:finngen_R12_N14_HABITABORT	Inverse variance weighted	6	-0.177991	0.126813	0.160447	-0.426543	0.0705623	0.83695	0.652762	1.07311	0.997793
LYZ++Lysozyme_NA_Lysozyme	Habitual aborter || id:finngen_R12_N14_HABITABORT	MR Egger	6	-0.312982	0.2916	0.343561	-0.884518	0.258553	0.731263	0.412913	1.29505	0.999203
LYZ++Lysozyme_NA_Lysozyme	Habitual aborter || id:finngen_R12_N14_HABITABORT	Weighted median	6	-0.186717	0.131741	0.156393	-0.444929	0.0714948	0.829678	0.64087	1.07411	0.995209
LYZ++Lysozyme_NA_Lysozyme	Habitual aborter || id:finngen_R12_N14_HABITABORT	Weighted mode	6	-0.214521	0.149837	0.211651	-0.508202	0.0791595	0.806927	0.601576	1.08238	0.997383
CCL19++MIP_3b	Habitual aborter || id:finngen_R12_N14_HABITABORT	Wald ratio	1	0.337035	1.09757	0.758787	-1.8142	2.48828	1.40079	0.162967	12.0405	0.964366
MMP13++MMP_13	Habitual aborter || id:finngen_R12_N14_HABITABORT	Wald ratio	1	-0.0274987	0.854089	0.974315	-1.70151	1.64652	0.972876	0.182407	5.18887	0.994886
STC1++Stanniocalcin_1	Habitual aborter || id:finngen_R12_N14_HABITABORT	Wald ratio	1	0.374139	0.887323	0.673281	-1.36501	2.11329	1.45374	0.255377	8.27544	0.964366
ANXA1++annexin_I	Habitual aborter || id:finngen_R12_N14_HABITABORT	Wald ratio	1	0.95386	0.366042	0.00916401	0.236417	1.6713	2.59571	1.2667	5.31909	0.750123
ANXA2++annexin_II	Habitual aborter || id:finngen_R12_N14_HABITABORT	Inverse variance weighted	6	-0.101549	0.125195	0.417292	-0.346933	0.143834	0.903436	0.706853	1.15469	0.997793
ANXA2++annexin_II	Habitual aborter || id:finngen_R12_N14_HABITABORT	MR Egger	6	-0.0720286	0.170218	0.693942	-0.405655	0.261598	0.930504	0.66654	1.299	0.999203
ANXA2++annexin_II	Habitual aborter || id:finngen_R12_N14_HABITABORT	Weighted median	6	-0.0812137	0.128609	0.527728	-0.333287	0.17086	0.921997	0.716564	1.18632	0.995209
ANXA2++annexin_II	Habitual aborter || id:finngen_R12_N14_HABITABORT	Weighted mode	6	-0.0870636	0.125092	0.51745	-0.332245	0.158117	0.916619	0.717312	1.1713	0.997383
CDNF++ARMEL_NA_ARMEL	Habitual aborter || id:finngen_R12_N14_HABITABORT	Inverse variance weighted	5	0.0683227	0.138671	0.622228	-0.203473	0.340118	1.07071	0.815892	1.40511	0.997793
CDNF++ARMEL_NA_ARMEL	Habitual aborter || id:finngen_R12_N14_HABITABORT	MR Egger	5	0.0879052	0.364376	0.824911	-0.626272	0.802082	1.09188	0.534581	2.23018	0.999203
CDNF++ARMEL_NA_ARMEL	Habitual aborter || id:finngen_R12_N14_HABITABORT	Weighted median	5	0.0712859	0.151929	0.638924	-0.226496	0.369067	1.07389	0.797323	1.44639	0.995209
CDNF++ARMEL_NA_ARMEL	Habitual aborter || id:finngen_R12_N14_HABITABORT	Weighted mode	5	0.0746874	0.143139	0.629381	-0.205865	0.35524	1.07755	0.813943	1.42652	0.997383
CAPG++CAPG_NA_CAPG	Habitual aborter || id:finngen_R12_N14_HABITABORT	Inverse variance weighted	4	-0.0657625	0.141126	0.641227	-0.34237	0.210845	0.936353	0.710085	1.23472	0.997793
CAPG++CAPG_NA_CAPG	Habitual aborter || id:finngen_R12_N14_HABITABORT	MR Egger	4	-0.0360234	0.189549	0.866813	-0.407539	0.335492	0.964618	0.665286	1.39863	0.999203
CAPG++CAPG_NA_CAPG	Habitual aborter || id:finngen_R12_N14_HABITABORT	Weighted median	4	-0.0481473	0.149089	0.746738	-0.340361	0.244066	0.952993	0.711513	1.27643	0.995209
CAPG++CAPG_NA_CAPG	Habitual aborter || id:finngen_R12_N14_HABITABORT	Weighted mode	4	-0.0400099	0.159119	0.817709	-0.351882	0.271862	0.96078	0.703363	1.31241	0.997383
CA1++Carbonic_anhydrase_I	Habitual aborter || id:finngen_R12_N14_HABITABORT	Inverse variance weighted	3	-0.083521	0.246688	0.734935	-0.56703	0.399988	0.919872	0.567207	1.49181	0.997793
CA1++Carbonic_anhydrase_I	Habitual aborter || id:finngen_R12_N14_HABITABORT	MR Egger	3	-0.141253	0.308164	0.726385	-0.745255	0.462748	0.868269	0.474613	1.58843	0.999203
CA1++Carbonic_anhydrase_I	Habitual aborter || id:finngen_R12_N14_HABITABORT	Weighted median	3	-0.0876262	0.253706	0.729805	-0.58489	0.409638	0.916103	0.557167	1.50627	0.995209
CA1++Carbonic_anhydrase_I	Habitual aborter || id:finngen_R12_N14_HABITABORT	Weighted mode	3	-0.110482	0.276233	0.727861	-0.651898	0.430935	0.895403	0.521056	1.5387	0.997383
CTSZ++CATZ_NA_CATZ	Habitual aborter || id:finngen_R12_N14_HABITABORT	Inverse variance weighted	4	-0.021827	0.164181	0.894237	-0.343621	0.299967	0.978409	0.709197	1.34981	0.997793
CTSZ++CATZ_NA_CATZ	Habitual aborter || id:finngen_R12_N14_HABITABORT	MR Egger	4	-0.103638	0.179034	0.621181	-0.454546	0.247269	0.901551	0.634736	1.28052	0.999203
CTSZ++CATZ_NA_CATZ	Habitual aborter || id:finngen_R12_N14_HABITABORT	Weighted median	4	-0.0351106	0.165345	0.831836	-0.359188	0.288966	0.965499	0.698243	1.33505	0.995209
CTSZ++CATZ_NA_CATZ	Habitual aborter || id:finngen_R12_N14_HABITABORT	Weighted mode	4	-0.0660762	0.159806	0.707036	-0.379296	0.247143	0.93606	0.684343	1.28036	0.997383
DBNL++DBNL_NA_DBNL	Habitual aborter || id:finngen_R12_N14_HABITABORT	Wald ratio	1	2.00711	0.740127	0.00669102	0.55646	3.45776	7.44177	1.74449	31.7457	0.750123
PI3++Elafin_NA_Elafin	Habitual aborter || id:finngen_R12_N14_HABITABORT	Inverse variance weighted	3	-0.172606	0.18206	0.343093	-0.529443	0.184232	0.841469	0.588933	1.20229	0.997793
PI3++Elafin_NA_Elafin	Habitual aborter || id:finngen_R12_N14_HABITABORT	MR Egger	3	-0.0371019	0.589859	0.960009	-1.19323	1.11902	0.963578	0.303242	3.06186	0.999203
PI3++Elafin_NA_Elafin	Habitual aborter || id:finngen_R12_N14_HABITABORT	Weighted median	3	-0.152623	0.177061	0.388699	-0.499662	0.194417	0.858454	0.606736	1.2146	0.995209
PI3++Elafin_NA_Elafin	Habitual aborter || id:finngen_R12_N14_HABITABORT	Weighted mode	3	-0.146498	0.185012	0.511458	-0.509123	0.216126	0.863727	0.601023	1.24126	0.997383
FGG++Fibrinogen_g_chain_dimer	Habitual aborter || id:finngen_R12_N14_HABITABORT	Wald ratio	1	0.494951	0.373376	0.184968	-0.236865	1.22677	1.64042	0.789098	3.41019	0.939185
GPC5++GPC5_NA_GPC5	Habitual aborter || id:finngen_R12_N14_HABITABORT	Inverse variance weighted	9	0.178625	0.122295	0.144123	-0.0610731	0.418323	1.19557	0.940754	1.51941	0.997793
GPC5++GPC5_NA_GPC5	Habitual aborter || id:finngen_R12_N14_HABITABORT	MR Egger	9	0.450332	0.315173	0.196116	-0.167407	1.06807	1.56883	0.845855	2.90976	0.999203
GPC5++GPC5_NA_GPC5	Habitual aborter || id:finngen_R12_N14_HABITABORT	Weighted median	9	0.270051	0.144498	0.0616383	-0.0131655	0.553268	1.31003	0.986921	1.73893	0.995209
GPC5++GPC5_NA_GPC5	Habitual aborter || id:finngen_R12_N14_HABITABORT	Weighted mode	9	0.235757	0.136846	0.123222	-0.0324606	0.503974	1.26587	0.968061	1.65529	0.997383
GRN++GRN_NA_GRN	Habitual aborter || id:finngen_R12_N14_HABITABORT	Inverse variance weighted	4	0.546182	0.215387	0.0112187	0.124023	0.968341	1.72665	1.13204	2.63357	0.997793
GRN++GRN_NA_GRN	Habitual aborter || id:finngen_R12_N14_HABITABORT	MR Egger	4	0.918096	0.821381	0.379924	-0.691811	2.528	2.50452	0.500669	12.5285	0.999203
GRN++GRN_NA_GRN	Habitual aborter || id:finngen_R12_N14_HABITABORT	Weighted median	4	0.570889	0.224875	0.0111267	0.130134	1.01164	1.76984	1.13898	2.75012	0.995209
GRN++GRN_NA_GRN	Habitual aborter || id:finngen_R12_N14_HABITABORT	Weighted mode	4	0.596741	0.240944	0.0895333	0.12449	1.06899	1.81619	1.13257	2.91244	0.997383
HRG++HRG_NA_HRG	Habitual aborter || id:finngen_R12_N14_HABITABORT	Inverse variance weighted	6	0.0268176	0.0820069	0.743656	-0.133916	0.187551	1.02718	0.874664	1.20629	0.997793
HRG++HRG_NA_HRG	Habitual aborter || id:finngen_R12_N14_HABITABORT	MR Egger	6	0.0150203	0.124848	0.91004	-0.229682	0.259723	1.01513	0.794786	1.29657	0.999203
HRG++HRG_NA_HRG	Habitual aborter || id:finngen_R12_N14_HABITABORT	Weighted median	6	0.0166399	0.0617708	0.787636	-0.104431	0.137711	1.01678	0.900837	1.14764	0.995209
HRG++HRG_NA_HRG	Habitual aborter || id:finngen_R12_N14_HABITABORT	Weighted mode	6	0.0216509	0.0635434	0.74716	-0.102894	0.146196	1.02189	0.902222	1.15742	0.997383
LGALS3BP++LG3BP_NA_LG3BP	Habitual aborter || id:finngen_R12_N14_HABITABORT	Inverse variance weighted	2	0.2765	0.319536	0.386864	-0.34979	0.902791	1.31851	0.704836	2.46648	0.997793
MAPK12++MK12_NA_MK12	Habitual aborter || id:finngen_R12_N14_HABITABORT	Wald ratio	1	0.669412	0.617424	0.278276	-0.54074	1.87956	1.95309	0.582317	6.55064	0.939185
MAPK13++MK13_NA_MK13	Habitual aborter || id:finngen_R12_N14_HABITABORT	Wald ratio	1	0.432477	0.525735	0.410728	-0.597965	1.46292	1.54107	0.54993	4.31854	0.939185
PRDX6++Peroxiredoxin_6	Habitual aborter || id:finngen_R12_N14_HABITABORT	Wald ratio	1	-0.135952	0.588553	0.81732	-1.28952	1.01761	0.872885	0.275404	2.76658	0.968865
PPA1++PPase_NA_PPase	Habitual aborter || id:finngen_R12_N14_HABITABORT	Inverse variance weighted	2	0.267311	0.258409	0.300926	-0.239171	0.773793	1.30645	0.78728	2.16797	0.997793
PRSS2++Trypsin_2	Habitual aborter || id:finngen_R12_N14_HABITABORT	Inverse variance weighted	5	0.247397	0.152355	0.104415	-0.051219	0.546013	1.28069	0.950071	1.72636	0.997793
PRSS2++Trypsin_2	Habitual aborter || id:finngen_R12_N14_HABITABORT	MR Egger	5	0.15471	0.311951	0.653992	-0.456714	0.766134	1.16732	0.633361	2.15143	0.999203
PRSS2++Trypsin_2	Habitual aborter || id:finngen_R12_N14_HABITABORT	Weighted median	5	0.291591	0.170797	0.0877786	-0.0431718	0.626354	1.33856	0.957747	1.87078	0.995209
PRSS2++Trypsin_2	Habitual aborter || id:finngen_R12_N14_HABITABORT	Weighted mode	5	0.302931	0.181235	0.169945	-0.0522888	0.658151	1.35382	0.949055	1.93122	0.997383
TNFAIP6++TSG_6	Habitual aborter || id:finngen_R12_N14_HABITABORT	Inverse variance weighted	9	0.0350772	0.132267	0.790856	-0.224167	0.294321	1.0357	0.799182	1.34221	0.997793
TNFAIP6++TSG_6	Habitual aborter || id:finngen_R12_N14_HABITABORT	MR Egger	9	0.306482	0.252931	0.26493	-0.189263	0.802226	1.35864	0.827569	2.2305	0.999203
TNFAIP6++TSG_6	Habitual aborter || id:finngen_R12_N14_HABITABORT	Weighted median	9	0.134991	0.139221	0.332239	-0.137883	0.407865	1.14453	0.871201	1.5036	0.995209
TNFAIP6++TSG_6	Habitual aborter || id:finngen_R12_N14_HABITABORT	Weighted mode	9	0.116715	0.136846	0.418519	-0.151502	0.384933	1.1238	0.859416	1.46952	0.997383
CD274++B7_H1	Habitual aborter || id:finngen_R12_N14_HABITABORT	Inverse variance weighted	2	0.0762946	0.224776	0.73429	-0.364266	0.516856	1.07928	0.694706	1.67675	0.997793
CD244++CD244_NA_CD244	Habitual aborter || id:finngen_R12_N14_HABITABORT	Inverse variance weighted	2	-0.505751	1.02777	0.622659	-2.52018	1.50868	0.603053	0.080445	4.52076	0.997793
CD300C++CLM6_NA_CLM6	Habitual aborter || id:finngen_R12_N14_HABITABORT	Inverse variance weighted	3	-0.153996	0.213343	0.470402	-0.572149	0.264156	0.857275	0.564311	1.30233	0.997793
CD300C++CLM6_NA_CLM6	Habitual aborter || id:finngen_R12_N14_HABITABORT	MR Egger	3	-0.391392	0.302536	0.418923	-0.984362	0.201578	0.676115	0.373678	1.22333	0.999203
CD300C++CLM6_NA_CLM6	Habitual aborter || id:finngen_R12_N14_HABITABORT	Weighted median	3	-0.149652	0.225399	0.506726	-0.591434	0.29213	0.861007	0.553533	1.33928	0.995209
CD300C++CLM6_NA_CLM6	Habitual aborter || id:finngen_R12_N14_HABITABORT	Weighted mode	3	-0.297913	0.235635	0.333513	-0.759759	0.163932	0.742366	0.467779	1.17813	0.997383
CD55++DAF_NA_DAF	Habitual aborter || id:finngen_R12_N14_HABITABORT	Inverse variance weighted	5	-0.0805915	0.211792	0.703557	-0.495703	0.33452	0.92257	0.609143	1.39727	0.997793
CD55++DAF_NA_DAF	Habitual aborter || id:finngen_R12_N14_HABITABORT	MR Egger	5	-0.0348517	0.403764	0.936653	-0.826229	0.756525	0.965749	0.437697	2.13086	0.999203
CD55++DAF_NA_DAF	Habitual aborter || id:finngen_R12_N14_HABITABORT	Weighted median	5	-0.124708	0.162096	0.441688	-0.442417	0.193001	0.882755	0.642482	1.21288	0.995209
CD55++DAF_NA_DAF	Habitual aborter || id:finngen_R12_N14_HABITABORT	Weighted mode	5	-0.168727	0.171689	0.381373	-0.505237	0.167784	0.84474	0.603362	1.18268	0.997383
EPHA10++EPHAA_NA_EPHAA	Habitual aborter || id:finngen_R12_N14_HABITABORT	Wald ratio	1	-0.525129	0.739282	0.477503	-1.97412	0.923863	0.591479	0.138883	2.519	0.939185
EPHB6++EphB6_NA_EphB6	Habitual aborter || id:finngen_R12_N14_HABITABORT	Inverse variance weighted	3	0.067121	0.244492	0.783675	-0.412082	0.546324	1.06942	0.66227	1.72689	0.997793
EPHB6++EphB6_NA_EphB6	Habitual aborter || id:finngen_R12_N14_HABITABORT	MR Egger	3	0.205992	0.4413	0.721973	-0.658956	1.07094	1.22874	0.517391	2.91812	0.999203
EPHB6++EphB6_NA_EphB6	Habitual aborter || id:finngen_R12_N14_HABITABORT	Weighted median	3	0.0929027	0.252251	0.712654	-0.40151	0.587315	1.09735	0.669309	1.79915	0.995209
EPHB6++EphB6_NA_EphB6	Habitual aborter || id:finngen_R12_N14_HABITABORT	Weighted mode	3	0.113354	0.26056	0.705978	-0.397343	0.62405	1.12003	0.672103	1.86647	0.997383
IL20RA++IL_20_Ra	Habitual aborter || id:finngen_R12_N14_HABITABORT	Wald ratio	1	0.12241	0.971706	0.899752	-1.78213	2.02695	1.13022	0.168279	7.59093	0.977714
LILRB2++ILT_4	Habitual aborter || id:finngen_R12_N14_HABITABORT	Inverse variance weighted	6	0.102818	0.0746162	0.168215	-0.0434295	0.249066	1.10829	0.9575	1.28283	0.997793
LILRB2++ILT_4	Habitual aborter || id:finngen_R12_N14_HABITABORT	MR Egger	6	0.274929	0.186161	0.213773	-0.0899467	0.639805	1.31644	0.91398	1.89611	0.999203
LILRB2++ILT_4	Habitual aborter || id:finngen_R12_N14_HABITABORT	Weighted median	6	0.123705	0.0772747	0.109409	-0.0277529	0.275164	1.13168	0.972629	1.31675	0.995209
LILRB2++ILT_4	Habitual aborter || id:finngen_R12_N14_HABITABORT	Weighted mode	6	0.137984	0.0798083	0.144389	-0.0184407	0.294408	1.14796	0.981728	1.34233	0.997383
JAG1++JAG1_NA_JAG1	Habitual aborter || id:finngen_R12_N14_HABITABORT	Wald ratio	1	0.508	0.762233	0.505115	-0.985976	2.00198	1.66196	0.373075	7.40367	0.939185
KIR2DL4++KI2L4_NA_KI2L4	Habitual aborter || id:finngen_R12_N14_HABITABORT	Inverse variance weighted	2	0.735639	0.574854	0.200652	-0.391075	1.86235	2.08681	0.676329	6.43887	0.997793
CD200R1++MO2R1_NA_MO2R1	Habitual aborter || id:finngen_R12_N14_HABITABORT	Wald ratio	1	0.863816	0.467505	0.0646437	-0.0524942	1.78013	2.3722	0.94886	5.9306	0.939185
RTN4R++Nogo_Receptor	Habitual aborter || id:finngen_R12_N14_HABITABORT	Inverse variance weighted	5	-0.00422459	0.158377	0.97872	-0.314644	0.306194	0.995784	0.730049	1.35825	0.997793
RTN4R++Nogo_Receptor	Habitual aborter || id:finngen_R12_N14_HABITABORT	MR Egger	5	-0.0807288	0.334334	0.82476	-0.736023	0.574565	0.922444	0.479015	1.77636	0.999203
RTN4R++Nogo_Receptor	Habitual aborter || id:finngen_R12_N14_HABITABORT	Weighted median	5	-0.0235256	0.17188	0.891132	-0.360411	0.31336	0.976749	0.69739	1.36801	0.995209
RTN4R++Nogo_Receptor	Habitual aborter || id:finngen_R12_N14_HABITABORT	Weighted mode	5	-0.028279	0.180478	0.88308	-0.382016	0.325458	0.972117	0.682484	1.38466	0.997383
NOTCH1++Notch_1	Habitual aborter || id:finngen_R12_N14_HABITABORT	Inverse variance weighted	2	-0.0562497	0.427732	0.895375	-0.894605	0.782106	0.945303	0.408769	2.18607	0.997793
NOTCH3++Notch_3	Habitual aborter || id:finngen_R12_N14_HABITABORT	Wald ratio	1	0.0503581	0.782172	0.948666	-1.4827	1.58341	1.05165	0.227024	4.87156	0.994886
NRCAM++Nr_CAM	Habitual aborter || id:finngen_R12_N14_HABITABORT	Wald ratio	1	1.04555	0.811234	0.197453	-0.544465	2.63557	2.84497	0.580152	13.9513	0.939185
NRXN3++NRX3B_NA_NRX3B	Habitual aborter || id:finngen_R12_N14_HABITABORT	Inverse variance weighted	4	0.360591	0.395612	0.362045	-0.414808	1.13599	1.43418	0.660467	3.11425	0.997793
NRXN3++NRX3B_NA_NRX3B	Habitual aborter || id:finngen_R12_N14_HABITABORT	MR Egger	4	1.86106	1.73899	0.396564	-1.54736	5.26948	6.43056	0.212809	194.315	0.999203
NRXN3++NRX3B_NA_NRX3B	Habitual aborter || id:finngen_R12_N14_HABITABORT	Weighted median	4	0.450942	0.31302	0.149694	-0.162578	1.06446	1.56979	0.84995	2.89928	0.995209
NRXN3++NRX3B_NA_NRX3B	Habitual aborter || id:finngen_R12_N14_HABITABORT	Weighted mode	4	0.425201	0.336172	0.295254	-0.233696	1.0841	1.5299	0.791602	2.95677	0.997383
CD200++OX2G_NA_OX2G	Habitual aborter || id:finngen_R12_N14_HABITABORT	Wald ratio	1	-0.523252	0.565536	0.354846	-1.6317	0.585199	0.592591	0.195596	1.79535	0.939185
SEMA6B++SEM6B_NA_SEM6B	Habitual aborter || id:finngen_R12_N14_HABITABORT	Inverse variance weighted	2	0.418754	1.19494	0.726008	-1.92332	2.76083	1.52007	0.146121	15.8129	0.997793
ICAM5++sICAM_5	Habitual aborter || id:finngen_R12_N14_HABITABORT	Inverse variance weighted	6	-0.0380382	0.114081	0.738809	-0.261637	0.185561	0.962676	0.76979	1.20389	0.997793
ICAM5++sICAM_5	Habitual aborter || id:finngen_R12_N14_HABITABORT	MR Egger	6	-0.0640074	0.165053	0.717918	-0.387511	0.259497	0.937998	0.678744	1.29628	0.999203
ICAM5++sICAM_5	Habitual aborter || id:finngen_R12_N14_HABITABORT	Weighted median	6	-0.0312183	0.12176	0.797649	-0.269869	0.207432	0.969264	0.76348	1.23051	0.995209
ICAM5++sICAM_5	Habitual aborter || id:finngen_R12_N14_HABITABORT	Weighted mode	6	-0.0305508	0.120989	0.810699	-0.267689	0.206587	0.969911	0.765146	1.22947	0.997383
SLAMF6++SLAF6_NA_SLAF6	Habitual aborter || id:finngen_R12_N14_HABITABORT	Wald ratio	1	0.192535	0.297223	0.517128	-0.390023	0.775092	1.21232	0.677042	2.17079	0.939185
TNFRSF19++TAJ_NA_TAJ	Habitual aborter || id:finngen_R12_N14_HABITABORT	Wald ratio	1	0.931677	0.510882	0.0682032	-0.0696527	1.93301	2.53876	0.932718	6.91025	0.939185
IL27RA++TCCR_NA_TCCR	Habitual aborter || id:finngen_R12_N14_HABITABORT	Inverse variance weighted	10	-0.114272	0.0907506	0.207963	-0.292143	0.0635992	0.892015	0.746662	1.06567	0.997793
IL27RA++TCCR_NA_TCCR	Habitual aborter || id:finngen_R12_N14_HABITABORT	MR Egger	10	-0.12669	0.140209	0.392614	-0.401501	0.14812	0.881006	0.669315	1.15965	0.999203
IL27RA++TCCR_NA_TCCR	Habitual aborter || id:finngen_R12_N14_HABITABORT	Weighted median	10	-0.10774	0.100636	0.284356	-0.304987	0.0895075	0.897861	0.737133	1.09364	0.995209
IL27RA++TCCR_NA_TCCR	Habitual aborter || id:finngen_R12_N14_HABITABORT	Weighted mode	10	-0.110756	0.0964698	0.280533	-0.299836	0.0783253	0.895157	0.740939	1.08147	0.997383
UNC5C++UNC5H3_NA_UNC5H3	Habitual aborter || id:finngen_R12_N14_HABITABORT	Inverse variance weighted	3	-0.363384	0.266669	0.172985	-0.886056	0.159288	0.695319	0.412279	1.17268	0.997793
UNC5C++UNC5H3_NA_UNC5H3	Habitual aborter || id:finngen_R12_N14_HABITABORT	MR Egger	3	-0.980569	0.890385	0.469337	-2.72572	0.764585	0.375098	0.0654989	2.1481	0.999203
UNC5C++UNC5H3_NA_UNC5H3	Habitual aborter || id:finngen_R12_N14_HABITABORT	Weighted median	3	-0.436527	0.278054	0.11643	-0.981514	0.10846	0.646277	0.374743	1.11456	0.995209
UNC5C++UNC5H3_NA_UNC5H3	Habitual aborter || id:finngen_R12_N14_HABITABORT	Weighted mode	3	-0.444433	0.275045	0.247502	-0.983522	0.0946557	0.641188	0.373991	1.09928	0.997383
NMT1++NMT1_NA_NMT1	Habitual aborter || id:finngen_R12_N14_HABITABORT	Wald ratio	1	-0.204983	1.09517	0.851528	-2.35152	1.94156	0.814661	0.095224	6.9696	0.9731
PPID++PPID_NA_PPID	Habitual aborter || id:finngen_R12_N14_HABITABORT	Inverse variance weighted	2	-0.196319	0.215055	0.361307	-0.617826	0.225189	0.82175	0.539115	1.25256	0.997793
GCKR++GCKR_NA_GCKR	Habitual aborter || id:finngen_R12_N14_HABITABORT	Wald ratio	1	-0.235793	0.608398	0.698339	-1.42825	0.956668	0.789944	0.239727	2.60301	0.964366
PDK1++PDK1_NA_PDK1	Habitual aborter || id:finngen_R12_N14_HABITABORT	Inverse variance weighted	2	0.0197041	0.795398	0.980236	-1.53928	1.57868	1.0199	0.214536	4.84857	0.997793
PPIE++PPIE_NA_PPIE	Habitual aborter || id:finngen_R12_N14_HABITABORT	Wald ratio	1	-0.415339	1.52371	0.785173	-3.40181	2.57113	0.660116	0.033313	13.0806	0.964366
PDE5A++PDE5A_NA_PDE5A	Habitual aborter || id:finngen_R12_N14_HABITABORT	Inverse variance weighted	3	0.0478343	0.241728	0.843135	-0.425952	0.521621	1.049	0.653148	1.68476	0.997793
PDE5A++PDE5A_NA_PDE5A	Habitual aborter || id:finngen_R12_N14_HABITABORT	MR Egger	3	0.483731	1.06543	0.728677	-1.60452	2.57198	1.62211	0.200986	13.0918	0.999203
PDE5A++PDE5A_NA_PDE5A	Habitual aborter || id:finngen_R12_N14_HABITABORT	Weighted median	3	0.0352678	0.254751	0.889893	-0.464044	0.53458	1.0359	0.628736	1.70673	0.995209
PDE5A++PDE5A_NA_PDE5A	Habitual aborter || id:finngen_R12_N14_HABITABORT	Weighted mode	3	0.0120343	0.270314	0.968535	-0.517782	0.541851	1.01211	0.595841	1.71919	0.997383
VAV1++VAV_NA_VAV	Habitual aborter || id:finngen_R12_N14_HABITABORT	Wald ratio	1	-0.301655	0.676039	0.655446	-1.62669	1.02338	0.739593	0.196579	2.78259	0.964366
CCL11++Eotaxin_NA_Eotaxin	Habitual aborter || id:finngen_R12_N14_HABITABORT	Inverse variance weighted	2	-0.681569	0.400462	0.0887635	-1.46648	0.103337	0.505823	0.230737	1.10886	0.997793
CD86++B7_2	Habitual aborter || id:finngen_R12_N14_HABITABORT	Wald ratio	1	-0.569115	0.944364	0.546746	-2.42007	1.28184	0.566026	0.0889154	3.60326	0.939185
S100A9++calgranulin_B	Habitual aborter || id:finngen_R12_N14_HABITABORT	Wald ratio	1	0.611989	1.07256	0.568279	-1.49023	2.7142	1.8441	0.225322	15.0926	0.939185
CPNE1++CPNE1_NA_CPNE1	Habitual aborter || id:finngen_R12_N14_HABITABORT	Inverse variance weighted	7	0.0966583	0.103248	0.349181	-0.105707	0.299024	1.10148	0.899688	1.34854	0.997793
CPNE1++CPNE1_NA_CPNE1	Habitual aborter || id:finngen_R12_N14_HABITABORT	MR Egger	7	0.157601	0.235121	0.532375	-0.303235	0.618438	1.1707	0.738426	1.85603	0.999203
CPNE1++CPNE1_NA_CPNE1	Habitual aborter || id:finngen_R12_N14_HABITABORT	Weighted median	7	0.116324	0.111464	0.296669	-0.102145	0.334792	1.12336	0.902899	1.39765	0.995209
CPNE1++CPNE1_NA_CPNE1	Habitual aborter || id:finngen_R12_N14_HABITABORT	Weighted mode	7	0.0836449	0.116384	0.499347	-0.144468	0.311757	1.08724	0.865483	1.36582	0.997383
DLL1++DLL1_NA_DLL1	Habitual aborter || id:finngen_R12_N14_HABITABORT	Inverse variance weighted	2	-1.06254	0.450879	0.0184434	-1.94626	-0.178816	0.345577	0.142807	0.83626	0.997793
GPC6++GPC6_NA_GPC6	Habitual aborter || id:finngen_R12_N14_HABITABORT	Wald ratio	1	-0.739186	0.852347	0.385813	-2.40979	0.931415	0.477503	0.0898344	2.5381	0.939185
TNFSF14++LIGHT_NA_LIGHT	Habitual aborter || id:finngen_R12_N14_HABITABORT	Inverse variance weighted	2	0.00855482	0.318662	0.978583	-0.616023	0.633133	1.00859	0.540088	1.8835	0.997793
OMD++OMD_NA_OMD	Habitual aborter || id:finngen_R12_N14_HABITABORT	Wald ratio	1	0.158827	1.39765	0.909524	-2.58057	2.89822	1.17214	0.0757312	18.1418	0.979919
FAS++Fas__soluble	Habitual aborter || id:finngen_R12_N14_HABITABORT	Inverse variance weighted	3	-0.0148516	0.235959	0.949813	-0.477331	0.447628	0.985258	0.620437	1.5646	0.997793
FAS++Fas__soluble	Habitual aborter || id:finngen_R12_N14_HABITABORT	MR Egger	3	-0.18124	0.76314	0.851558	-1.67699	1.31451	0.834235	0.186935	3.72294	0.999203
FAS++Fas__soluble	Habitual aborter || id:finngen_R12_N14_HABITABORT	Weighted median	3	-0.0145511	0.210242	0.944822	-0.426625	0.397523	0.985554	0.652708	1.48813	0.995209
FAS++Fas__soluble	Habitual aborter || id:finngen_R12_N14_HABITABORT	Weighted mode	3	-0.170104	0.206253	0.496231	-0.574359	0.234152	0.843577	0.563066	1.26384	0.997383
LEPR++sLeptin_R	Habitual aborter || id:finngen_R12_N14_HABITABORT	Inverse variance weighted	9	-0.0950833	0.130992	0.467918	-0.351828	0.161661	0.909297	0.703401	1.17546	0.997793
LEPR++sLeptin_R	Habitual aborter || id:finngen_R12_N14_HABITABORT	MR Egger	9	-0.349641	0.256072	0.214382	-0.851541	0.15226	0.704941	0.426757	1.16446	0.999203
LEPR++sLeptin_R	Habitual aborter || id:finngen_R12_N14_HABITABORT	Weighted median	9	-0.196767	0.117783	0.0948026	-0.427621	0.0340875	0.821382	0.652058	1.03468	0.995209
LEPR++sLeptin_R	Habitual aborter || id:finngen_R12_N14_HABITABORT	Weighted mode	9	-0.175648	0.10631	0.137092	-0.384015	0.0327198	0.838913	0.681121	1.03326	0.997383
TNFRSF21++DR6_NA_DR6	Habitual aborter || id:finngen_R12_N14_HABITABORT	Inverse variance weighted	2	-0.641756	0.44858	0.152534	-1.52097	0.237461	0.526367	0.218499	1.26803	0.997793
NPPA++ANP_NA_ANP	Habitual aborter || id:finngen_R12_N14_HABITABORT	Wald ratio	1	0.515117	0.658884	0.434331	-0.776296	1.80653	1.67383	0.460107	6.08928	0.939185
ALCAM++ALCAM_NA_ALCAM	Habitual aborter || id:finngen_R12_N14_HABITABORT	Inverse variance weighted	3	-0.738838	0.501179	0.140427	-1.72115	0.243472	0.477669	0.178861	1.27567	0.997793
ALCAM++ALCAM_NA_ALCAM	Habitual aborter || id:finngen_R12_N14_HABITABORT	MR Egger	3	-0.0549636	5.57635	0.993725	-10.9846	10.8747	0.94652	1.69607e-05	52822.1	0.999203
ALCAM++ALCAM_NA_ALCAM	Habitual aborter || id:finngen_R12_N14_HABITABORT	Weighted median	3	-0.695925	0.571156	0.223053	-1.81539	0.423541	0.498613	0.162774	1.52736	0.995209
ALCAM++ALCAM_NA_ALCAM	Habitual aborter || id:finngen_R12_N14_HABITABORT	Weighted mode	3	-0.64786	0.687075	0.445253	-1.99453	0.698808	0.523164	0.136078	2.01135	0.997383
ASGR1++ASGR1_NA_ASGR1	Habitual aborter || id:finngen_R12_N14_HABITABORT	Inverse variance weighted	2	0.0565292	0.462544	0.90273	-0.850057	0.963115	1.05816	0.427391	2.61985	0.997793
CNDP1++CNDP1_NA_CNDP1	Habitual aborter || id:finngen_R12_N14_HABITABORT	Inverse variance weighted	5	-0.234842	0.144036	0.103009	-0.517152	0.0474688	0.790696	0.596216	1.04861	0.997793
CNDP1++CNDP1_NA_CNDP1	Habitual aborter || id:finngen_R12_N14_HABITABORT	MR Egger	5	-0.249545	0.504833	0.655018	-1.23902	0.739929	0.779155	0.289669	2.09579	0.999203
CNDP1++CNDP1_NA_CNDP1	Habitual aborter || id:finngen_R12_N14_HABITABORT	Weighted median	5	-0.312141	0.156883	0.0466307	-0.619633	-0.00464994	0.731878	0.538142	0.995361	0.995209
CNDP1++CNDP1_NA_CNDP1	Habitual aborter || id:finngen_R12_N14_HABITABORT	Weighted mode	5	-0.28818	0.152259	0.131342	-0.586608	0.0102481	0.749627	0.556211	1.0103	0.997383
CST1++CYTN_NA_CYTN	Habitual aborter || id:finngen_R12_N14_HABITABORT	Inverse variance weighted	3	0.0400639	0.193878	0.836287	-0.339937	0.420064	1.04088	0.711815	1.52206	0.997793
CST1++CYTN_NA_CYTN	Habitual aborter || id:finngen_R12_N14_HABITABORT	MR Egger	3	0.53445	0.289621	0.316149	-0.0332065	1.10211	1.70651	0.967339	3.0105	0.999203
CST1++CYTN_NA_CYTN	Habitual aborter || id:finngen_R12_N14_HABITABORT	Weighted median	3	0.0804332	0.138336	0.560948	-0.190705	0.351572	1.08376	0.826376	1.4213	0.995209
CST1++CYTN_NA_CYTN	Habitual aborter || id:finngen_R12_N14_HABITABORT	Weighted mode	3	0.108257	0.139955	0.520135	-0.166056	0.382569	1.11433	0.846999	1.46605	0.997383
DDX19B++DEAD_box_protein_19B	Habitual aborter || id:finngen_R12_N14_HABITABORT	Wald ratio	1	-1.22361	1.17182	0.296394	-3.52037	1.07315	0.294167	0.0295885	2.92458	0.939185
FCN3++Ficolin_3	Habitual aborter || id:finngen_R12_N14_HABITABORT	Inverse variance weighted	5	-0.307521	0.21912	0.160488	-0.736996	0.121955	0.735268	0.478549	1.1297	0.997793
FCN3++Ficolin_3	Habitual aborter || id:finngen_R12_N14_HABITABORT	MR Egger	5	-0.360941	0.393423	0.42657	-1.13205	0.410169	0.69702	0.322372	1.50707	0.999203
FCN3++Ficolin_3	Habitual aborter || id:finngen_R12_N14_HABITABORT	Weighted median	5	-0.303068	0.232699	0.192778	-0.759159	0.153022	0.738549	0.46806	1.16535	0.995209
FCN3++Ficolin_3	Habitual aborter || id:finngen_R12_N14_HABITABORT	Weighted mode	5	-0.309013	0.219529	0.232002	-0.739291	0.121264	0.734171	0.477452	1.12892	0.997383
GAS1++GAS1_NA_GAS1	Habitual aborter || id:finngen_R12_N14_HABITABORT	Inverse variance weighted	2	-0.176893	0.455913	0.698017	-1.07048	0.716697	0.837869	0.342843	2.04766	0.997793
HS6ST1++H6ST1_NA_H6ST1	Habitual aborter || id:finngen_R12_N14_HABITABORT	Inverse variance weighted	2	0.0257528	0.419429	0.951041	-0.796327	0.847833	1.02609	0.450982	2.33458	0.997793
PRKCB++PKC_B_II	Habitual aborter || id:finngen_R12_N14_HABITABORT	Wald ratio	1	-0.0057693	0.845033	0.994553	-1.66203	1.6505	0.994247	0.189753	5.20956	0.997981
FOLH1++PSMA_NA_PSMA	Habitual aborter || id:finngen_R12_N14_HABITABORT	Inverse variance weighted	2	0.339712	0.342454	0.3212	-0.331498	1.01092	1.40454	0.717848	2.74813	0.997793
CCL5++RANTES_NA_RANTES	Habitual aborter || id:finngen_R12_N14_HABITABORT	Inverse variance weighted	3	0.194794	0.249014	0.434062	-0.293274	0.682862	1.21506	0.745818	1.97954	0.997793
CCL5++RANTES_NA_RANTES	Habitual aborter || id:finngen_R12_N14_HABITABORT	MR Egger	3	0.746169	2.30795	0.800931	-3.77741	5.26975	2.10891	0.0228818	194.368	0.999203
CCL5++RANTES_NA_RANTES	Habitual aborter || id:finngen_R12_N14_HABITABORT	Weighted median	3	0.198188	0.249931	0.427796	-0.291677	0.688053	1.21919	0.747009	1.98984	0.995209
CCL5++RANTES_NA_RANTES	Habitual aborter || id:finngen_R12_N14_HABITABORT	Weighted mode	3	0.194383	0.244804	0.510423	-0.285433	0.674198	1.21456	0.751689	1.96246	0.997383
RGMA++RGMA_NA_RGMA	Habitual aborter || id:finngen_R12_N14_HABITABORT	Inverse variance weighted	3	-0.253288	0.818156	0.756877	-1.85687	1.3503	0.776244	0.15616	3.85857	0.997793
RGMA++RGMA_NA_RGMA	Habitual aborter || id:finngen_R12_N14_HABITABORT	MR Egger	3	-2.62509	7.40838	0.783208	-17.1455	11.8953	0.0724336	3.57934e-08	146581	0.999203
RGMA++RGMA_NA_RGMA	Habitual aborter || id:finngen_R12_N14_HABITABORT	Weighted median	3	-0.783175	0.692021	0.257752	-2.13954	0.573187	0.456953	0.117709	1.77391	0.995209
RGMA++RGMA_NA_RGMA	Habitual aborter || id:finngen_R12_N14_HABITABORT	Weighted mode	3	-0.948855	0.859286	0.38457	-2.63305	0.735345	0.387184	0.0718586	2.0862	0.997383
SLAMF7++SLAF7_NA_SLAF7	Habitual aborter || id:finngen_R12_N14_HABITABORT	Inverse variance weighted	7	-0.183116	0.133998	0.171765	-0.445753	0.0795207	0.832671	0.640342	1.08277	0.997793
[truncated: 822 more rows]

## Sheet: ST4
Supplementary Table S4. MR analysis implementing the inverse-variance weighted (IVW) approach revealed 34 plasma proteins with putative causal associations to RSA among 1728 cis-pQTLs (cis-protein quantitative trait loci) in the deCODE genetics cohort(n=35,559 Icelanders).
id.exposure	exposure	exposure gene symbol	outcome	method	nsnp	b	se	pval	lo_ci	up_ci	or	or_lci95	or_uci95	p_fdr
11288_NT5C2	NT5C2++5NTC_NA_5NTC	NT5C2	Habitual aborter || id:finngen_R12_N14_HABITABORT	Inverse variance weighted	2	-0.881859	0.423323	0.0372346	-1.71157	-0.0521457	0.414013	0.180582	0.949191	0.997793
12475_CLIC5	CLIC5++CLIC5_NA_CLIC5	CLIC5	Habitual aborter || id:finngen_R12_N14_HABITABORT	Inverse variance weighted	6	0.431764	0.211196	0.0409164	0.01782	0.845708	1.53997	1.01798	2.32963	0.997793
12594_GCA	GCA++GRAN_NA_GRAN	GCA	Habitual aborter || id:finngen_R12_N14_HABITABORT	Inverse variance weighted	2	-0.433544	0.178437	0.015112	-0.78328	-0.0838087	0.648207	0.456905	0.919607	0.997793
12612_PSMB1	PSMB1++PSB1_NA_PSB1	PSMB1	Habitual aborter || id:finngen_R12_N14_HABITABORT	Inverse variance weighted	2	-0.398081	0.165049	0.0158696	-0.721577	-0.0745857	0.671607	0.485985	0.928128	0.997793
13122_FLRT2	FLRT2++FLRT2_NA_FLRT2	FLRT2	Habitual aborter || id:finngen_R12_N14_HABITABORT	Inverse variance weighted	4	0.366124	0.183963	0.046568	0.00555715	0.726691	1.44213	1.00557	2.06822	0.997793
14048_IL1RAP	IL1RAP++IL_1_R_AcP	IL1RAP	Habitual aborter || id:finngen_R12_N14_HABITABORT	Inverse variance weighted	5	0.248007	0.0867676	0.00425931	0.0779424	0.418071	1.28147	1.08106	1.51903	0.997793
15558_ENPEP	ENPEP++AMPE_NA_AMPE	ENPEP	Habitual aborter || id:finngen_R12_N14_HABITABORT	Inverse variance weighted	6	-0.354316	0.142796	0.0130915	-0.634197	-0.0744355	0.701653	0.530361	0.928267	0.997793
15585_FBLN5	FBLN5++fibulin_5	FBLN5	Habitual aborter || id:finngen_R12_N14_HABITABORT	Inverse variance weighted	2	1.1386	0.574263	0.0473997	0.0130423	2.26415	3.12239	1.01313	9.62297	0.997793
15602_IL6R	IL6R++IL_6_sRa	IL6R	Habitual aborter || id:finngen_R12_N14_HABITABORT	Inverse variance weighted	6	0.122951	0.0614695	0.0454798	0.00247041	0.243431	1.13083	1.00247	1.27562	0.997793
15615_LILRB3	LILRB3++LIRB3_NA_LIRB3	LILRB3	Habitual aborter || id:finngen_R12_N14_HABITABORT	Inverse variance weighted	9	-0.261073	0.0770434	0.000702387	-0.412078	-0.110068	0.770225	0.662273	0.895773	0.781757
17383_STARD5	STARD5++STAR5_NA_STAR5	STARD5	Habitual aborter || id:finngen_R12_N14_HABITABORT	Inverse variance weighted	3	-0.455408	0.19366	0.0186937	-0.834982	-0.075834	0.634189	0.433882	0.92697	0.997793
17490_SH3BGRL3	SH3BGRL3++SH3BGRL3_like_protein	SH3BGRL3	Habitual aborter || id:finngen_R12_N14_HABITABORT	Inverse variance weighted	4	0.339036	0.168526	0.0442443	0.0087244	0.669348	1.40359	1.00876	1.95296	0.997793
17755_UGDH	UGDH++UGDH_NA_UGDH	UGDH	Habitual aborter || id:finngen_R12_N14_HABITABORT	Inverse variance weighted	2	0.364267	0.179077	0.0419377	0.0132764	0.715257	1.43946	1.01336	2.04471	0.997793
18922_CD68	CD68++CD68_NA_CD68	CD68	Habitual aborter || id:finngen_R12_N14_HABITABORT	Inverse variance weighted	2	1.22021	0.560982	0.0296196	0.12069	2.31974	3.38791	1.12828	10.173	0.997793
2946_CFD	CFD++Factor_D	CFD	Habitual aborter || id:finngen_R12_N14_HABITABORT	Inverse variance weighted	5	0.787088	0.336109	0.0191927	0.128315	1.44586	2.19699	1.13691	4.24551	0.997793
3168_ADAMTS5	ADAMTS5++ADAMTS_5	ADAMTS5	Habitual aborter || id:finngen_R12_N14_HABITABORT	Inverse variance weighted	5	-0.247954	0.12604	0.0491521	-0.494991	-0.000916265	0.780396	0.609576	0.999084	0.997793
3389_SERPINA5	SERPINA5++PCI_NA_PCI	SERPINA5	Habitual aborter || id:finngen_R12_N14_HABITABORT	Inverse variance weighted	2	-0.398651	0.19973	0.0459395	-0.790123	-0.00718006	0.671225	0.453789	0.992846	0.997793
3488_CAT	CAT++Catalase_NA_Catalase	CAT	Habitual aborter || id:finngen_R12_N14_HABITABORT	Inverse variance weighted	3	-0.54837	0.265226	0.0386818	-1.06821	-0.0285267	0.577891	0.343622	0.971876	0.997793
3622_LGMN	LGMN++LGMN_NA_LGMN	LGMN	Habitual aborter || id:finngen_R12_N14_HABITABORT	Inverse variance weighted	3	0.545574	0.26935	0.0428144	0.0176467	1.0735	1.7256	1.0178	2.9256	0.997793
4342_ICAM1	ICAM1++sICAM_1	ICAM1	Habitual aborter || id:finngen_R12_N14_HABITABORT	Inverse variance weighted	9	-0.124131	0.0595448	0.0371	-0.240839	-0.00742295	0.883264	0.785969	0.992605	0.997793
4913_CCL16	CCL16++HCC_4	CCL16	Habitual aborter || id:finngen_R12_N14_HABITABORT	Inverse variance weighted	8	-0.250864	0.117897	0.0333518	-0.481943	-0.0197858	0.778128	0.617582	0.980409	0.997793
4992_GRN	GRN++GRN_NA_GRN	GRN	Habitual aborter || id:finngen_R12_N14_HABITABORT	Inverse variance weighted	4	0.546182	0.215387	0.0112187	0.124023	0.968341	1.72665	1.13204	2.63357	0.997793
5349_DLL1	DLL1++DLL1_NA_DLL1	DLL1	Habitual aborter || id:finngen_R12_N14_HABITABORT	Inverse variance weighted	2	-1.06254	0.450879	0.0184434	-1.94626	-0.178816	0.345577	0.142807	0.83626	0.997793
6576_ART4	ART4++ART4_NA_ART4	ART4	Habitual aborter || id:finngen_R12_N14_HABITABORT	Inverse variance weighted	4	0.191895	0.0965812	0.0469365	0.00259541	0.381194	1.21154	1.0026	1.46403	0.997793
6947_ST3GAL6	ST3GAL6++SIA10_NA_SIA10	ST3GAL6	Habitual aborter || id:finngen_R12_N14_HABITABORT	Inverse variance weighted	9	0.154609	0.0635995	0.0150578	0.0299545	0.279264	1.1672	1.03041	1.32216	0.997793
6965_CNTNAP2	CNTNAP2++CNTP2_NA_CNTP2	CNTNAP2	Habitual aborter || id:finngen_R12_N14_HABITABORT	Inverse variance weighted	6	0.342628	0.123863	0.00567152	0.0998572	0.5854	1.40865	1.10501	1.79571	0.997793
7251_C1QTNF3	C1QTNF3++C1QT3_NA_C1QT3	C1QTNF3	Habitual aborter || id:finngen_R12_N14_HABITABORT	Inverse variance weighted	2	-0.843896	0.340574	0.0132172	-1.51142	-0.176371	0.430032	0.220596	0.838307	0.997793
7628_CRELD1	CRELD1++CREL1_NA_CREL1	CRELD1	Habitual aborter || id:finngen_R12_N14_HABITABORT	Inverse variance weighted	12	-0.18531	0.0938401	0.0482978	-0.369236	-0.0013831	0.830847	0.691262	0.998618	0.997793
7856_FAM151A	FAM151A++F151A_NA_F151A	FAM151A	Habitual aborter || id:finngen_R12_N14_HABITABORT	Inverse variance weighted	6	-0.429069	0.174943	0.0141817	-0.771957	-0.0861818	0.651115	0.462108	0.917427	0.997793
7918_AMY1A	AMY1A++Amylase__alpha_1A	AMY1A	Habitual aborter || id:finngen_R12_N14_HABITABORT	Inverse variance weighted	7	0.181377	0.0886368	0.0407272	0.00764905	0.355105	1.19887	1.00768	1.42633	0.997793
8336_GRAMD1C	GRAMD1C++GRM1C_NA_GRM1C	GRAMD1C	Habitual aborter || id:finngen_R12_N14_HABITABORT	Inverse variance weighted	4	0.528124	0.263865	0.0453395	0.0109481	1.0453	1.69575	1.01101	2.84425	0.997793
8337_PTPRU	PTPRU++PTPRU_NA_PTPRU	PTPRU	Habitual aborter || id:finngen_R12_N14_HABITABORT	Inverse variance weighted	5	0.644882	0.251251	0.0102677	0.15243	1.13733	1.90576	1.16466	3.11844	0.997793
9256_NPTX1	NPTX1++NPTX1_NA_NPTX1	NPTX1	Habitual aborter || id:finngen_R12_N14_HABITABORT	Inverse variance weighted	7	-0.368318	0.179183	0.0398264	-0.719517	-0.01712	0.691897	0.486988	0.983026	0.997793
9384_CAMP	CAMP++Cathelicidin_peptide	CAMP	Habitual aborter || id:finngen_R12_N14_HABITABORT	Inverse variance weighted	2	1.14258	0.452217	0.0115169	0.256231	2.02892	3.13484	1.29205	7.60589	0.997793
Abbreviations: nsnp, number of single-nucleotide polymorphisms; b:Beta coefficient;se:Standard Error of the Beta coefficient; pval: P-value; lo_ci: Lower Bound of the Confidence Interval;up_ci: Upper Bound of the Confidence Interval; or: Odds Ratio; or_lci95:Lower 95% Confidence Interval of the Odds Ratio; or_uci95:Upper 95% Confidence Interval of the Odds Ratio; p_fdr: False Discovery Rate-adjus…

## Sheet: ST5
Supplementary Table S5. MR results of plasma proteomic datasets from UK Biobank-PPP as exposure and RSA as outcome.
id.exposure	exposure	outcome	method	nsnp	b	se	pval	lo_ci	up_ci	or	or_lci95	or_uci95	p_fdr
ukb-ppp-A1BG-OID30771	Alpha-1B-glycoprotein | Inflammation_II	Habitual aborter || id:finngen_R12_N14_HABITABORT	Inverse variance weighted	2	0.135849	0.399855	0.734048	-0.647867	0.919565	1.14551	0.52316	2.5082	0.99221
ukb-ppp-AARSD1-OID21311	Alanyl-tRNA editing protein Aarsd1 | Oncology	Habitual aborter || id:finngen_R12_N14_HABITABORT	Wald ratio	1	-0.246132	0.399188	0.537511	-1.02854	0.536276	0.781819	0.357528	1.70963	0.970016
ukb-ppp-ABHD14B-OID20921	Protein ABHD14B | Neurology	Habitual aborter || id:finngen_R12_N14_HABITABORT	Inverse variance weighted	2	0.325195	0.198337	0.101086	-0.0635449	0.713935	1.3843	0.938432	2.04201	0.99221
ukb-ppp-ABL1-OID21280	Tyrosine-protein kinase ABL1 | Oncology	Habitual aborter || id:finngen_R12_N14_HABITABORT	Wald ratio	1	0.219932	0.747534	0.768597	-1.24523	1.6851	1.24599	0.287874	5.39298	0.970016
ukb-ppp-ACAA1-OID21269	3-ketoacyl-CoA thiolase, peroxisomal | Oncology	Habitual aborter || id:finngen_R12_N14_HABITABORT	Inverse variance weighted	2	0.150502	0.351051	0.668129	-0.537559	0.838562	1.16242	0.584173	2.31304	0.99221
ukb-ppp-ACADM-OID31277	Medium-chain specific acyl-CoA dehydrogenase, mitochondrial | Oncology_II	Habitual aborter || id:finngen_R12_N14_HABITABORT	Wald ratio	1	-0.115229	0.399177	0.772837	-0.897617	0.667159	0.891162	0.40754	1.94869	0.970016
ukb-ppp-ACADSB-OID30356	Short/branched chain specific acyl-CoA dehydrogenase, mitochondrial | Cardiometabolic_II	Habitual aborter || id:finngen_R12_N14_HABITABORT	Inverse variance weighted	2	-0.402674	0.211158	0.056523	-0.816544	0.0111954	0.66853	0.441956	1.01126	0.99221
ukb-ppp-ACAN-OID20159	Aggrecan core protein | Cardiometabolic	Habitual aborter || id:finngen_R12_N14_HABITABORT	Inverse variance weighted	2	-0.583352	0.513903	0.256316	-1.5906	0.423898	0.558025	0.203803	1.52791	0.99221
ukb-ppp-ACHE-OID30585	Acetylcholinesterase | Inflammation_II	Habitual aborter || id:finngen_R12_N14_HABITABORT	Inverse variance weighted	4	0.196067	0.171814	0.253804	-0.140688	0.532823	1.21661	0.86876	1.70373	0.99221
ukb-ppp-ACHE-OID30585	Acetylcholinesterase | Inflammation_II	Habitual aborter || id:finngen_R12_N14_HABITABORT	MR Egger	4	0.637864	0.326127	0.189643	-0.00134497	1.27707	1.89243	0.998656	3.58613	0.992264
ukb-ppp-ACHE-OID30585	Acetylcholinesterase | Inflammation_II	Habitual aborter || id:finngen_R12_N14_HABITABORT	Weighted median	4	0.224328	0.160091	0.161139	-0.0894509	0.538107	1.25148	0.914433	1.71276	0.955991
ukb-ppp-ACHE-OID30585	Acetylcholinesterase | Inflammation_II	Habitual aborter || id:finngen_R12_N14_HABITABORT	Weighted mode	4	0.216497	0.162707	0.27542	-0.102408	0.535401	1.24172	0.902661	1.70813	0.999984
ukb-ppp-ACOT13-OID31522	Acyl-coenzyme A thioesterase 13 | Oncology_II	Habitual aborter || id:finngen_R12_N14_HABITABORT	Wald ratio	1	0.133987	0.827779	0.871413	-1.48846	1.75643	1.14338	0.22572	5.79174	0.974873
ukb-ppp-ACOX1-OID20124	Peroxisomal acyl-coenzyme A oxidase 1 | Cardiometabolic	Habitual aborter || id:finngen_R12_N14_HABITABORT	Wald ratio	1	-0.233941	0.749569	0.754964	-1.7031	1.23521	0.791408	0.182119	3.43911	0.970016
ukb-ppp-ACP5-OID20314	Tartrate-resistant acid phosphatase type 5 | Cardiometabolic	Habitual aborter || id:finngen_R12_N14_HABITABORT	Inverse variance weighted	3	-0.377496	0.400805	0.346272	-1.16307	0.408081	0.685576	0.312524	1.50393	0.99221
ukb-ppp-ACP5-OID20314	Tartrate-resistant acid phosphatase type 5 | Cardiometabolic	Habitual aborter || id:finngen_R12_N14_HABITABORT	MR Egger	3	-1.11598	0.974219	0.456888	-3.02545	0.793486	0.327593	0.0485358	2.21109	0.992264
ukb-ppp-ACP5-OID20314	Tartrate-resistant acid phosphatase type 5 | Cardiometabolic	Habitual aborter || id:finngen_R12_N14_HABITABORT	Weighted median	3	-0.513163	0.394907	0.193789	-1.28718	0.260855	0.598599	0.276048	1.29804	0.957495
ukb-ppp-ACP5-OID20314	Tartrate-resistant acid phosphatase type 5 | Cardiometabolic	Habitual aborter || id:finngen_R12_N14_HABITABORT	Weighted mode	3	-0.514017	0.411362	0.337868	-1.32029	0.292252	0.598088	0.267059	1.33944	0.999984
ukb-ppp-ACRBP-OID31385	Acrosin-binding protein | Oncology_II	Habitual aborter || id:finngen_R12_N14_HABITABORT	Wald ratio	1	-0.000858142	0.349474	0.998041	-0.685826	0.68411	0.999142	0.503674	1.98201	0.998041
ukb-ppp-ACRV1-OID30513	Acrosomal protein SP-10 | Inflammation_II	Habitual aborter || id:finngen_R12_N14_HABITABORT	Wald ratio	1	-0.551487	1.06986	0.606222	-2.64842	1.54545	0.576093	0.070763	4.69007	0.970016
ukb-ppp-ACTA2-OID20079	Actin, aortic smooth muscle | Cardiometabolic	Habitual aborter || id:finngen_R12_N14_HABITABORT	Wald ratio	1	-0.284737	0.835645	0.7333	-1.9226	1.35313	0.752212	0.146226	3.86951	0.970016
ukb-ppp-ACY1-OID20137	Aminoacylase-1 | Cardiometabolic	Habitual aborter || id:finngen_R12_N14_HABITABORT	Wald ratio	1	-0.462624	0.644568	0.472925	-1.72598	0.800729	0.629629	0.177999	2.22716	0.970016
ukb-ppp-ACY3-OID30086	N-acyl-aromatic-L-amino acid amidohydrolase | Cardiometabolic_II	Habitual aborter || id:finngen_R12_N14_HABITABORT	Inverse variance weighted	3	-0.0268981	0.184721	0.884226	-0.388951	0.335155	0.97346	0.677767	1.39816	0.99221
ukb-ppp-ACY3-OID30086	N-acyl-aromatic-L-amino acid amidohydrolase | Cardiometabolic_II	Habitual aborter || id:finngen_R12_N14_HABITABORT	MR Egger	3	-0.08462	0.452542	0.882319	-0.971603	0.802363	0.918861	0.378476	2.23081	0.992264
ukb-ppp-ACY3-OID30086	N-acyl-aromatic-L-amino acid amidohydrolase | Cardiometabolic_II	Habitual aborter || id:finngen_R12_N14_HABITABORT	Weighted median	3	-0.0320245	0.189247	0.865623	-0.402949	0.338899	0.968483	0.668346	1.4034	0.998534
ukb-ppp-ACY3-OID30086	N-acyl-aromatic-L-amino acid amidohydrolase | Cardiometabolic_II	Habitual aborter || id:finngen_R12_N14_HABITABORT	Weighted mode	3	-0.032755	0.212657	0.891727	-0.449563	0.384053	0.967776	0.637907	1.46822	0.999984
ukb-ppp-ACYP1-OID30642	Acylphosphatase-1 | Inflammation_II	Habitual aborter || id:finngen_R12_N14_HABITABORT	Inverse variance weighted	2	0.013246	0.29428	0.964098	-0.563543	0.590035	1.01333	0.569189	1.80405	0.99221
ukb-ppp-ADA-OID20645	Adenosine deaminase | Inflammation	Habitual aborter || id:finngen_R12_N14_HABITABORT	Inverse variance weighted	6	-0.0368613	0.0994975	0.711029	-0.231876	0.158154	0.96381	0.793044	1.17135	0.99221
ukb-ppp-ADA-OID20645	Adenosine deaminase | Inflammation	Habitual aborter || id:finngen_R12_N14_HABITABORT	MR Egger	6	-0.0161235	0.125115	0.90368	-0.261348	0.229101	0.984006	0.770013	1.25747	0.992264
ukb-ppp-ADA-OID20645	Adenosine deaminase | Inflammation	Habitual aborter || id:finngen_R12_N14_HABITABORT	Weighted median	6	-0.0413357	0.106815	0.698768	-0.250693	0.168022	0.959507	0.778261	1.18296	0.998534
ukb-ppp-ADA-OID20645	Adenosine deaminase | Inflammation	Habitual aborter || id:finngen_R12_N14_HABITABORT	Weighted mode	6	-0.0304091	0.113399	0.799287	-0.252671	0.191853	0.970049	0.776723	1.21149	0.999984
ukb-ppp-ADA2-OID20394	Adenosine deaminase 2 | Cardiometabolic	Habitual aborter || id:finngen_R12_N14_HABITABORT	Wald ratio	1	0.272734	0.251815	0.278777	-0.220824	0.766292	1.31355	0.801858	2.15177	0.970016
ukb-ppp-ADAM15-OID20109	Disintegrin and metalloproteinase domain-containing protein 15 | Cardiometabolic	Habitual aborter || id:finngen_R12_N14_HABITABORT	Inverse variance weighted	6	-0.00864901	0.11836	0.941747	-0.240634	0.223336	0.991388	0.786129	1.25024	0.99221
ukb-ppp-ADAM15-OID20109	Disintegrin and metalloproteinase domain-containing protein 15 | Cardiometabolic	Habitual aborter || id:finngen_R12_N14_HABITABORT	MR Egger	6	-0.436607	0.205985	0.101387	-0.840339	-0.0328757	0.646225	0.431564	0.967659	0.992264
ukb-ppp-ADAM15-OID20109	Disintegrin and metalloproteinase domain-containing protein 15 | Cardiometabolic	Habitual aborter || id:finngen_R12_N14_HABITABORT	Weighted median	6	-0.0343513	0.108271	0.751039	-0.246563	0.177861	0.966232	0.781482	1.19466	0.998534
ukb-ppp-ADAM15-OID20109	Disintegrin and metalloproteinase domain-containing protein 15 | Cardiometabolic	Habitual aborter || id:finngen_R12_N14_HABITABORT	Weighted mode	6	-0.0453874	0.103123	0.678218	-0.247508	0.156733	0.955627	0.780744	1.16968	0.999984
ukb-ppp-ADAM22-OID21001	Disintegrin and metalloproteinase domain-containing protein 22 | Neurology	Habitual aborter || id:finngen_R12_N14_HABITABORT	Inverse variance weighted	6	-0.0669316	0.177237	0.705698	-0.414316	0.280452	0.935259	0.660792	1.32373	0.99221
ukb-ppp-ADAM22-OID21001	Disintegrin and metalloproteinase domain-containing protein 22 | Neurology	Habitual aborter || id:finngen_R12_N14_HABITABORT	MR Egger	6	-0.320779	1.07769	0.780787	-2.43306	1.7915	0.725584	0.0877681	5.99844	0.992264
ukb-ppp-ADAM22-OID21001	Disintegrin and metalloproteinase domain-containing protein 22 | Neurology	Habitual aborter || id:finngen_R12_N14_HABITABORT	Weighted median	6	-0.106647	0.150719	0.4792	-0.402055	0.188761	0.898843	0.668944	1.20775	0.998534
ukb-ppp-ADAM22-OID21001	Disintegrin and metalloproteinase domain-containing protein 22 | Neurology	Habitual aborter || id:finngen_R12_N14_HABITABORT	Weighted mode	6	-0.0901384	0.159008	0.595297	-0.401795	0.221518	0.913805	0.669118	1.24797	0.999984
ukb-ppp-ADAM23-OID20651	Disintegrin and metalloproteinase domain-containing protein 23 | Inflammation	Habitual aborter || id:finngen_R12_N14_HABITABORT	Inverse variance weighted	8	-0.112113	0.0984069	0.254585	-0.304991	0.0807643	0.893943	0.73713	1.08412	0.99221
ukb-ppp-ADAM23-OID20651	Disintegrin and metalloproteinase domain-containing protein 23 | Inflammation	Habitual aborter || id:finngen_R12_N14_HABITABORT	MR Egger	8	-0.0535206	0.206596	0.804249	-0.458449	0.351408	0.947886	0.632263	1.42107	0.992264
ukb-ppp-ADAM23-OID20651	Disintegrin and metalloproteinase domain-containing protein 23 | Inflammation	Habitual aborter || id:finngen_R12_N14_HABITABORT	Weighted median	8	-0.0580664	0.113565	0.609136	-0.280653	0.16452	0.943587	0.755291	1.17883	0.998534
ukb-ppp-ADAM23-OID20651	Disintegrin and metalloproteinase domain-containing protein 23 | Inflammation	Habitual aborter || id:finngen_R12_N14_HABITABORT	Weighted mode	8	-0.0645071	0.105103	0.558788	-0.270509	0.141495	0.937529	0.762991	1.15199	0.999984
ukb-ppp-ADAM9-OID31488	Disintegrin and metalloproteinase domain-containing protein 9 | Oncology_II	Habitual aborter || id:finngen_R12_N14_HABITABORT	Inverse variance weighted	6	0.798089	0.367576	0.0299144	0.0776399	1.51854	2.22129	1.08073	4.56555	0.99221
ukb-ppp-ADAM9-OID31488	Disintegrin and metalloproteinase domain-containing protein 9 | Oncology_II	Habitual aborter || id:finngen_R12_N14_HABITABORT	MR Egger	6	1.04624	0.773871	0.247777	-0.470546	2.56303	2.84693	0.624661	12.975	0.992264
ukb-ppp-ADAM9-OID31488	Disintegrin and metalloproteinase domain-containing protein 9 | Oncology_II	Habitual aborter || id:finngen_R12_N14_HABITABORT	Weighted median	6	0.891713	0.411726	0.0303271	0.0847296	1.6987	2.4393	1.08842	5.46682	0.913307
ukb-ppp-ADAM9-OID31488	Disintegrin and metalloproteinase domain-containing protein 9 | Oncology_II	Habitual aborter || id:finngen_R12_N14_HABITABORT	Weighted mode	6	0.889326	0.466066	0.114658	-0.0241638	1.80282	2.43349	0.976126	6.06671	0.999984
ukb-ppp-ADAMTS1-OID30528	A disintegrin and metalloproteinase with thrombospondin motifs 1 | Inflammation_II	Habitual aborter || id:finngen_R12_N14_HABITABORT	Wald ratio	1	1.3142	1.40048	0.348041	-1.43073	4.05914	3.72178	0.239134	57.9243	0.970016
ukb-ppp-ADAMTS13-OID20249	A disintegrin and metalloproteinase with thrombospondin motifs 13 | Cardiometabolic	Habitual aborter || id:finngen_R12_N14_HABITABORT	Inverse variance weighted	6	-0.120127	0.142201	0.398242	-0.398841	0.158588	0.886808	0.671097	1.17186	0.99221
ukb-ppp-ADAMTS13-OID20249	A disintegrin and metalloproteinase with thrombospondin motifs 13 | Cardiometabolic	Habitual aborter || id:finngen_R12_N14_HABITABORT	MR Egger	6	-0.125397	0.182681	0.530167	-0.483453	0.232658	0.882146	0.616651	1.26195	0.992264
ukb-ppp-ADAMTS13-OID20249	A disintegrin and metalloproteinase with thrombospondin motifs 13 | Cardiometabolic	Habitual aborter || id:finngen_R12_N14_HABITABORT	Weighted median	6	-0.116783	0.150343	0.437289	-0.411456	0.177889	0.889778	0.662685	1.19469	0.998534
ukb-ppp-ADAMTS13-OID20249	A disintegrin and metalloproteinase with thrombospondin motifs 13 | Cardiometabolic	Habitual aborter || id:finngen_R12_N14_HABITABORT	Weighted mode	6	-0.116416	0.151244	0.476238	-0.412855	0.180023	0.890105	0.661758	1.19725	0.999984
ukb-ppp-ADAMTS15-OID21275	A disintegrin and metalloproteinase with thrombospondin motifs 15 | Oncology	Habitual aborter || id:finngen_R12_N14_HABITABORT	Inverse variance weighted	2	-0.142358	0.46117	0.757559	-1.04625	0.761535	0.867311	0.351252	2.14156	0.99221
ukb-ppp-ADAMTS4-OID30471	A disintegrin and metalloproteinase with thrombospondin motifs 4 | Inflammation_II	Habitual aborter || id:finngen_R12_N14_HABITABORT	Wald ratio	1	-0.441074	0.425638	0.300078	-1.27533	0.393176	0.643345	0.27934	1.48168	0.970016
ukb-ppp-ADAMTSL2-OID30370	ADAMTS-like protein 2 | Cardiometabolic_II	Habitual aborter || id:finngen_R12_N14_HABITABORT	Inverse variance weighted	3	-0.154594	0.41326	0.708341	-0.964585	0.655396	0.856763	0.381141	1.9259	0.99221
ukb-ppp-ADAMTSL2-OID30370	ADAMTS-like protein 2 | Cardiometabolic_II	Habitual aborter || id:finngen_R12_N14_HABITABORT	MR Egger	3	-0.496528	1.18744	0.747864	-2.82391	1.83085	0.60864	0.0593735	6.23919	0.992264
ukb-ppp-ADAMTSL2-OID30370	ADAMTS-like protein 2 | Cardiometabolic_II	Habitual aborter || id:finngen_R12_N14_HABITABORT	Weighted median	3	-0.222538	0.447748	0.619178	-1.10012	0.655049	0.800485	0.33283	1.92524	0.998534
ukb-ppp-ADAMTSL2-OID30370	ADAMTS-like protein 2 | Cardiometabolic_II	Habitual aborter || id:finngen_R12_N14_HABITABORT	Weighted mode	3	-0.321541	0.494607	0.58233	-1.29097	0.647889	0.725031	0.275004	1.9115	0.999984
ukb-ppp-ADD1-OID30655	Alpha-adducin | Inflammation_II	Habitual aborter || id:finngen_R12_N14_HABITABORT	Inverse variance weighted	2	0.0615151	0.350828	0.860811	-0.626108	0.749138	1.06345	0.534669	2.11518	0.99221
ukb-ppp-ADGRB3-OID20974	Adhesion G protein-coupled receptor B3 | Neurology	Habitual aborter || id:finngen_R12_N14_HABITABORT	Inverse variance weighted	12	-0.0389982	0.0817489	0.633328	-0.199226	0.12123	0.961752	0.819365	1.12888	0.99221
ukb-ppp-ADGRB3-OID20974	Adhesion G protein-coupled receptor B3 | Neurology	Habitual aborter || id:finngen_R12_N14_HABITABORT	MR Egger	12	-0.270282	0.198411	0.203017	-0.659168	0.118604	0.763164	0.517281	1.12592	0.992264
ukb-ppp-ADGRB3-OID20974	Adhesion G protein-coupled receptor B3 | Neurology	Habitual aborter || id:finngen_R12_N14_HABITABORT	Weighted median	12	-0.0639699	0.108925	0.557012	-0.277462	0.149522	0.938033	0.757704	1.16128	0.998534
ukb-ppp-ADGRB3-OID20974	Adhesion G protein-coupled receptor B3 | Neurology	Habitual aborter || id:finngen_R12_N14_HABITABORT	Weighted mode	12	-0.065917	0.100548	0.525568	-0.26299	0.131156	0.936209	0.768749	1.14015	0.999984
ukb-ppp-ADGRD1-OID30588	Adhesion G-protein coupled receptor D1 | Inflammation_II	Habitual aborter || id:finngen_R12_N14_HABITABORT	Inverse variance weighted (multiplicative random effects)	5	-0.0221166	0.174978	0.899418	-0.365074	0.320841	0.978126	0.694145	1.37829	0.99221
ukb-ppp-ADGRD1-OID30588	Adhesion G-protein coupled receptor D1 | Inflammation_II	Habitual aborter || id:finngen_R12_N14_HABITABORT	MR Egger	5	-0.359608	0.226441	0.210472	-0.803432	0.084217	0.69795	0.447789	1.08786	0.992264
ukb-ppp-ADGRD1-OID30588	Adhesion G-protein coupled receptor D1 | Inflammation_II	Habitual aborter || id:finngen_R12_N14_HABITABORT	Weighted median	5	-0.0201358	0.123406	0.870387	-0.262012	0.221741	0.980066	0.769502	1.24825	0.998534
ukb-ppp-ADGRD1-OID30588	Adhesion G-protein coupled receptor D1 | Inflammation_II	Habitual aborter || id:finngen_R12_N14_HABITABORT	Weighted mode	5	-0.0521017	0.124663	0.697452	-0.296442	0.192238	0.949232	0.743459	1.21196	0.999984
ukb-ppp-ADGRE5-OID20260	CD97 antigen | Cardiometabolic	Habitual aborter || id:finngen_R12_N14_HABITABORT	Inverse variance weighted	3	0.116984	0.195721	0.550037	-0.26663	0.500597	1.1241	0.765956	1.64971	0.99221
ukb-ppp-ADGRE5-OID20260	CD97 antigen | Cardiometabolic	Habitual aborter || id:finngen_R12_N14_HABITABORT	MR Egger	3	0.0665153	0.305871	0.863682	-0.532991	0.666022	1.06878	0.586847	1.94648	0.992264
ukb-ppp-ADGRE5-OID20260	CD97 antigen | Cardiometabolic	Habitual aborter || id:finngen_R12_N14_HABITABORT	Weighted median	3	0.104894	0.193705	0.588155	-0.274769	0.484556	1.11059	0.759748	1.62345	0.998534
ukb-ppp-ADGRE5-OID20260	CD97 antigen | Cardiometabolic	Habitual aborter || id:finngen_R12_N14_HABITABORT	Weighted mode	3	0.10358	0.200478	0.656846	-0.289357	0.496517	1.10913	0.748745	1.64299	0.999984
ukb-ppp-ADGRG1-OID21294	Adhesion G-protein coupled receptor G1 | Oncology	Habitual aborter || id:finngen_R12_N14_HABITABORT	Inverse variance weighted	2	-0.13766	0.590248	0.815588	-1.29454	1.01923	0.871395	0.274023	2.77105	0.99221
ukb-ppp-ADH1B-OID30612	All-trans-retinol dehydrogenase | Inflammation_II	Habitual aborter || id:finngen_R12_N14_HABITABORT	Inverse variance weighted	2	0.42501	0.609515	0.485621	-0.769641	1.61966	1.52961	0.46318	5.05137	0.99221
ukb-ppp-ADH4-OID20117	All-trans-retinol dehydrogenase [NAD | Cardiometabolic	Habitual aborter || id:finngen_R12_N14_HABITABORT	Wald ratio	1	-0.149226	0.391867	0.703347	-0.917286	0.618834	0.861375	0.399602	1.85676	0.970016
ukb-ppp-ADIPOQ-OID30748	Adiponectin | Inflammation_II	Habitual aborter || id:finngen_R12_N14_HABITABORT	Inverse variance weighted	4	0.132559	0.220017	0.546845	-0.298674	0.563792	1.14175	0.741801	1.75732	0.99221
ukb-ppp-ADIPOQ-OID30748	Adiponectin | Inflammation_II	Habitual aborter || id:finngen_R12_N14_HABITABORT	MR Egger	4	0.21315	0.342028	0.596751	-0.457224	0.883524	1.23757	0.633038	2.41941	0.992264
ukb-ppp-ADIPOQ-OID30748	Adiponectin | Inflammation_II	Habitual aborter || id:finngen_R12_N14_HABITABORT	Weighted median	4	0.136711	0.238976	0.567275	-0.331682	0.605104	1.1465	0.717715	1.83144	0.998534
ukb-ppp-ADIPOQ-OID30748	Adiponectin | Inflammation_II	Habitual aborter || id:finngen_R12_N14_HABITABORT	Weighted mode	4	0.129916	0.247276	0.635671	-0.354745	0.614578	1.13873	0.701352	1.84888	0.999984
ukb-ppp-ADM-OID21467	ADM | Oncology	Habitual aborter || id:finngen_R12_N14_HABITABORT	Wald ratio	1	-0.513284	0.315778	0.104065	-1.13221	0.105641	0.598527	0.32232	1.11142	0.883753
ukb-ppp-AFAP1-OID30569	Actin filament-associated protein 1 | Inflammation_II	Habitual aborter || id:finngen_R12_N14_HABITABORT	Inverse variance weighted	7	-0.071474	0.126136	0.570957	-0.3187	0.175753	0.931021	0.727093	1.19214	0.99221
ukb-ppp-AFAP1-OID30569	Actin filament-associated protein 1 | Inflammation_II	Habitual aborter || id:finngen_R12_N14_HABITABORT	MR Egger	7	-0.795961	0.90595	0.419833	-2.57162	0.979701	0.451147	0.0764114	2.66366	0.992264
ukb-ppp-AFAP1-OID30569	Actin filament-associated protein 1 | Inflammation_II	Habitual aborter || id:finngen_R12_N14_HABITABORT	Weighted median	7	-0.103352	0.149535	0.489466	-0.39644	0.189736	0.901809	0.672711	1.20893	0.998534
ukb-ppp-AFAP1-OID30569	Actin filament-associated protein 1 | Inflammation_II	Habitual aborter || id:finngen_R12_N14_HABITABORT	Weighted mode	7	-0.052595	0.145666	0.730423	-0.3381	0.23291	0.948764	0.713124	1.26227	0.999984
ukb-ppp-AFM-OID30741	Afamin | Inflammation_II	Habitual aborter || id:finngen_R12_N14_HABITABORT	Inverse variance weighted	2	0.164982	0.957604	0.863212	-1.71192	2.04189	1.17937	0.180519	7.70513	0.99221
ukb-ppp-AFP-OID20978	Alpha-fetoprotein | Neurology	Habitual aborter || id:finngen_R12_N14_HABITABORT	Inverse variance weighted	2	-0.0247036	0.594195	0.966838	-1.18933	1.13992	0.975599	0.304426	3.12652	0.99221
ukb-ppp-AGER-OID20756	Advanced glycosylation end product-specific receptor | Inflammation	Habitual aborter || id:finngen_R12_N14_HABITABORT	Inverse variance weighted	2	-0.0832961	0.342951	0.808098	-0.755479	0.588887	0.920079	0.469785	1.80198	0.99221
ukb-ppp-AGR2-OID20896	Anterior gradient protein 2 homolog | Neurology	Habitual aborter || id:finngen_R12_N14_HABITABORT	Wald ratio	1	0.159051	0.467487	0.733687	-0.757223	1.07532	1.1724	0.468967	2.93094	0.970016
ukb-ppp-AGRN-OID20786	Agrin | Inflammation	Habitual aborter || id:finngen_R12_N14_HABITABORT	Inverse variance weighted	2	-0.0332577	0.276045	0.904103	-0.574305	0.50779	0.967289	0.563096	1.66161	0.99221
ukb-ppp-AGT-OID30709	Angiotensinogen | Inflammation_II	Habitual aborter || id:finngen_R12_N14_HABITABORT	Inverse variance weighted	4	0.0113662	0.137715	0.934222	-0.258555	0.281288	1.01143	0.772166	1.32483	0.99221
ukb-ppp-AGT-OID30709	Angiotensinogen | Inflammation_II	Habitual aborter || id:finngen_R12_N14_HABITABORT	MR Egger	4	0.092724	0.266148	0.7608	-0.428925	0.614373	1.09716	0.651208	1.8485	0.992264
ukb-ppp-AGT-OID30709	Angiotensinogen | Inflammation_II	Habitual aborter || id:finngen_R12_N14_HABITABORT	Weighted median	4	0.03169	0.130453	0.808065	-0.223997	0.287377	1.0322	0.799317	1.33293	0.998534
ukb-ppp-AGT-OID30709	Angiotensinogen | Inflammation_II	Habitual aborter || id:finngen_R12_N14_HABITABORT	Weighted mode	4	0.0486073	0.132275	0.737661	-0.210652	0.307866	1.04981	0.810056	1.36052	0.999984
ukb-ppp-AGXT-OID20139	Serine--pyruvate aminotransferase | Cardiometabolic	Habitual aborter || id:finngen_R12_N14_HABITABORT	Wald ratio	1	0.174832	0.187408	0.350874	-0.192487	0.542151	1.19105	0.824905	1.7197	0.970016
ukb-ppp-AHCY-OID20199	Adenosylhomocysteinase | Cardiometabolic	Habitual aborter || id:finngen_R12_N14_HABITABORT	Inverse variance weighted	2	-0.39026	0.365827	0.286067	-1.10728	0.32676	0.676881	0.330457	1.38647	0.99221
ukb-ppp-AHNAK-OID30260	Neuroblast differentiation-associated protein AHNAK | Cardiometabolic_II	Habitual aborter || id:finngen_R12_N14_HABITABORT	Wald ratio	1	0.521748	0.456729	0.253306	-0.373442	1.41694	1.68497	0.688361	4.12447	0.970016
ukb-ppp-AHNAK2-OID30244	Protein AHNAK2 | Cardiometabolic_II	Habitual aborter || id:finngen_R12_N14_HABITABORT	Inverse variance weighted	2	0.308558	0.222788	0.166058	-0.128107	0.745224	1.36146	0.879759	2.10691	0.99221
ukb-ppp-AHSG-OID30706	Alpha-2-HS-glycoprotein | Inflammation_II	Habitual aborter || id:finngen_R12_N14_HABITABORT	Inverse variance weighted	4	-0.0123997	0.10967	0.909981	-0.227354	0.202555	0.987677	0.796639	1.22453	0.99221
ukb-ppp-AHSG-OID30706	Alpha-2-HS-glycoprotein | Inflammation_II	Habitual aborter || id:finngen_R12_N14_HABITABORT	MR Egger	4	-0.20009	0.187484	0.397626	-0.567558	0.167378	0.818657	0.566908	1.1822	0.992264
ukb-ppp-AHSG-OID30706	Alpha-2-HS-glycoprotein | Inflammation_II	Habitual aborter || id:finngen_R12_N14_HABITABORT	Weighted median	4	-0.0299367	0.117774	0.799351	-0.260774	0.200901	0.970507	0.770455	1.2225	0.998534
ukb-ppp-AHSG-OID30706	Alpha-2-HS-glycoprotein | Inflammation_II	Habitual aborter || id:finngen_R12_N14_HABITABORT	Weighted mode	4	-0.0666326	0.128538	0.639996	-0.318567	0.185302	0.935539	0.72719	1.20358	0.999984
ukb-ppp-AHSP-OID21078	Alpha-hemoglobin-stabilizing protein | Neurology	Habitual aborter || id:finngen_R12_N14_HABITABORT	Wald ratio	1	-1.11827	1.00744	0.266995	-3.09285	0.856313	0.326846	0.0453727	2.35446	0.970016
ukb-ppp-AIF1-OID21234	Allograft inflammatory factor 1 | Oncology	Habitual aborter || id:finngen_R12_N14_HABITABORT	Wald ratio	1	-0.092289	0.459127	0.840691	-0.992177	0.807599	0.911842	0.370769	2.24252	0.970016
ukb-ppp-AIF1L-OID30204	Allograft inflammatory factor 1-like | Cardiometabolic_II	Habitual aborter || id:finngen_R12_N14_HABITABORT	Inverse variance weighted	2	-0.164689	0.160176	0.303867	-0.478633	0.149255	0.848158	0.61963	1.16097	0.99221
ukb-ppp-AKAP12-OID30571	A-kinase anchor protein 12 | Inflammation_II	Habitual aborter || id:finngen_R12_N14_HABITABORT	Wald ratio	1	-1.77694	1.46588	0.225436	-4.65006	1.09619	0.169156	0.00956103	2.99273	0.970016
ukb-ppp-AKR1B1-OID21244	Aldo-keto reductase family 1 member B1 | Oncology	Habitual aborter || id:finngen_R12_N14_HABITABORT	Wald ratio	1	0.132612	0.374471	0.723241	-0.601352	0.866576	1.14181	0.54807	2.37875	0.970016
ukb-ppp-AKR1C4-OID20062	Aldo-keto reductase family 1 member C4 | Cardiometabolic	Habitual aborter || id:finngen_R12_N14_HABITABORT	Wald ratio	1	0.259251	1.01701	0.798788	-1.73408	2.25259	1.29596	0.176562	9.5123	0.970016
ukb-ppp-AKR7L-OID30488	Aflatoxin B1 aldehyde reductase member 4 | Inflammation_II	Habitual aborter || id:finngen_R12_N14_HABITABORT	Inverse variance weighted	2	-0.518175	0.302918	0.0871533	-1.11189	0.0755451	0.595607	0.328935	1.07847	0.99221
ukb-ppp-AKT3-OID21197	RAC-gamma serine/threonine-protein kinase | Oncology	Habitual aborter || id:finngen_R12_N14_HABITABORT	Wald ratio	1	-2.23043	0.924155	0.015801	-4.04177	-0.419086	0.107482	0.0175663	0.657647	0.551206
ukb-ppp-ALDH3A1-OID20512	Aldehyde dehydrogenase, dimeric NADP-preferring | Inflammation	Habitual aborter || id:finngen_R12_N14_HABITABORT	Inverse variance weighted	3	-0.0980197	0.145402	0.500229	-0.383008	0.186968	0.906631	0.681808	1.20559	0.99221
ukb-ppp-ALDH3A1-OID20512	Aldehyde dehydrogenase, dimeric NADP-preferring | Inflammation	Habitual aborter || id:finngen_R12_N14_HABITABORT	MR Egger	3	-0.390981	0.425753	0.527087	-1.22546	0.443495	0.676393	0.293623	1.55814	0.992264
ukb-ppp-ALDH3A1-OID20512	Aldehyde dehydrogenase, dimeric NADP-preferring | Inflammation	Habitual aborter || id:finngen_R12_N14_HABITABORT	Weighted median	3	-0.100443	0.146404	0.492672	-0.387395	0.186509	0.904437	0.678823	1.20504	0.998534
ukb-ppp-ALDH3A1-OID20512	Aldehyde dehydrogenase, dimeric NADP-preferring | Inflammation	Habitual aborter || id:finngen_R12_N14_HABITABORT	Weighted mode	3	-0.122715	0.162004	0.527843	-0.440243	0.194813	0.884516	0.64388	1.21508	0.999984
ukb-ppp-ALDH5A1-OID31047	Succinate-semialdehyde dehydrogenase, mitochondrial | Neurology_II	Habitual aborter || id:finngen_R12_N14_HABITABORT	Inverse variance weighted	2	0.236953	0.342421	0.488941	-0.434191	0.908098	1.26738	0.647788	2.4796	0.99221
ukb-ppp-AMBN-OID20437	Ameloblastin | Inflammation	Habitual aborter || id:finngen_R12_N14_HABITABORT	Wald ratio	1	-0.195312	0.686165	0.775917	-1.5402	1.14957	0.822578	0.214339	3.15684	0.970016
ukb-ppp-AMBP-OID21413	Protein AMBP [Cleaved into: Alpha-1-microglobulin | Oncology	Habitual aborter || id:finngen_R12_N14_HABITABORT	Inverse variance weighted (multiplicative random effects)	4	-0.521813	0.550029	0.342774	-1.59987	0.556245	0.593444	0.201923	1.74411	0.99221
ukb-ppp-AMBP-OID21413	Protein AMBP [Cleaved into: Alpha-1-microglobulin | Oncology	Habitual aborter || id:finngen_R12_N14_HABITABORT	MR Egger	4	-1.1793	0.725624	0.245621	-2.60152	0.242929	0.307495	0.0741609	1.27498	0.992264
ukb-ppp-AMBP-OID21413	Protein AMBP [Cleaved into: Alpha-1-microglobulin | Oncology	Habitual aborter || id:finngen_R12_N14_HABITABORT	Weighted median	4	-0.543029	0.426355	0.202786	-1.37868	0.292627	0.580986	0.25191	1.33994	0.963234
ukb-ppp-AMBP-OID21413	Protein AMBP [Cleaved into: Alpha-1-microglobulin | Oncology	Habitual aborter || id:finngen_R12_N14_HABITABORT	Weighted mode	4	-0.560699	0.469843	0.318493	-1.48159	0.360193	0.57081	0.227276	1.43361	0.999984
ukb-ppp-AMFR-OID20806	E3 ubiquitin-protein ligase AMFR | Neurology	Habitual aborter || id:finngen_R12_N14_HABITABORT	Wald ratio	1	-0.185005	1.2937	0.886287	-2.72066	2.35065	0.8311	0.0658315	10.4924	0.986302
ukb-ppp-AMIGO1-OID30881	Amphoterin-induced protein 1 | Neurology_II	Habitual aborter || id:finngen_R12_N14_HABITABORT	Wald ratio	1	-0.822193	1.09483	0.452667	-2.96807	1.32368	0.439467	0.0514026	3.75722	0.970016
ukb-ppp-AMIGO2-OID21370	Amphoterin-induced protein 2 | Oncology	Habitual aborter || id:finngen_R12_N14_HABITABORT	Inverse variance weighted	2	0.384892	0.860475	0.654657	-1.30164	2.07142	1.46946	0.272085	7.93611	0.99221
ukb-ppp-AMN-OID20492	Protein amnionless [Cleaved into: Soluble protein amnionless] | Inflammation	Habitual aborter || id:finngen_R12_N14_HABITABORT	Inverse variance weighted	10	0.0638365	0.0715087	0.372013	-0.0763205	0.203993	1.06592	0.926519	1.22629	0.99221
ukb-ppp-AMN-OID20492	Protein amnionless [Cleaved into: Soluble protein amnionless] | Inflammation	Habitual aborter || id:finngen_R12_N14_HABITABORT	MR Egger	10	0.375128	0.202863	0.101606	-0.022483	0.772739	1.45518	0.977768	2.16569	0.992264
ukb-ppp-AMN-OID20492	Protein amnionless [Cleaved into: Soluble protein amnionless] | Inflammation	Habitual aborter || id:finngen_R12_N14_HABITABORT	Weighted median	10	0.088701	0.0745942	0.234395	-0.0575036	0.234906	1.09275	0.944119	1.26479	0.984908
ukb-ppp-AMN-OID20492	Protein amnionless [Cleaved into: Soluble protein amnionless] | Inflammation	Habitual aborter || id:finngen_R12_N14_HABITABORT	Weighted mode	10	0.0913015	0.0708659	0.229751	-0.0475957	0.230199	1.0956	0.953519	1.25885	0.999984
ukb-ppp-AMOTL2-OID31351	Angiomotin-like protein 2 | Oncology_II	Habitual aborter || id:finngen_R12_N14_HABITABORT	Wald ratio	1	-0.569281	0.839951	0.497927	-2.21558	1.07702	0.565932	0.10909	2.93592	0.970016
ukb-ppp-AMPD3-OID31139	AMP deaminase 3 | Neurology_II	Habitual aborter || id:finngen_R12_N14_HABITABORT	Inverse variance weighted	4	-0.300445	0.19805	0.129263	-0.688624	0.0877332	0.740488	0.502267	1.0917	0.99221
ukb-ppp-AMPD3-OID31139	AMP deaminase 3 | Neurology_II	Habitual aborter || id:finngen_R12_N14_HABITABORT	MR Egger	4	-0.539201	0.473948	0.373188	-1.46814	0.389737	0.583214	0.230354	1.47659	0.992264
ukb-ppp-AMPD3-OID31139	AMP deaminase 3 | Neurology_II	Habitual aborter || id:finngen_R12_N14_HABITABORT	Weighted median	4	-0.326995	0.213774	0.126108	-0.745991	0.0920016	0.721088	0.474264	1.09637	0.913307
ukb-ppp-AMPD3-OID31139	AMP deaminase 3 | Neurology_II	Habitual aborter || id:finngen_R12_N14_HABITABORT	Weighted mode	4	-0.37089	0.237638	0.216501	-0.836661	0.0948804	0.69012	0.433155	1.09953	0.999984
ukb-ppp-AMY1A_AMY1B_AMY1C-OID30707	Alpha-amylase 1A_Alpha-amylase 1B_Alpha-amylase 1C | Inflammation_II	Habitual aborter || id:finngen_R12_N14_HABITABORT	Inverse variance weighted	10	0.114058	0.168267	0.497871	-0.215744	0.443861	1.12082	0.805941	1.55871	0.99221
ukb-ppp-AMY1A_AMY1B_AMY1C-OID30707	Alpha-amylase 1A_Alpha-amylase 1B_Alpha-amylase 1C | Inflammation_II	Habitual aborter || id:finngen_R12_N14_HABITABORT	MR Egger	10	0.692404	0.392144	0.115443	-0.0761992	1.46101	1.99851	0.926632	4.3103	0.992264
ukb-ppp-AMY1A_AMY1B_AMY1C-OID30707	Alpha-amylase 1A_Alpha-amylase 1B_Alpha-amylase 1C | Inflammation_II	Habitual aborter || id:finngen_R12_N14_HABITABORT	Weighted median	10	0.186784	0.16088	0.245636	-0.128541	0.502108	1.20537	0.879378	1.6522	0.998534
ukb-ppp-AMY1A_AMY1B_AMY1C-OID30707	Alpha-amylase 1A_Alpha-amylase 1B_Alpha-amylase 1C | Inflammation_II	Habitual aborter || id:finngen_R12_N14_HABITABORT	Weighted mode	10	0.173722	0.157752	0.299375	-0.135473	0.482916	1.18972	0.873303	1.62079	0.999984
ukb-ppp-AMY2A-OID20333	Pancreatic alpha-amylase | Cardiometabolic	Habitual aborter || id:finngen_R12_N14_HABITABORT	Inverse variance weighted	5	0.160754	0.119401	0.178192	-0.0732709	0.39478	1.1744	0.929349	1.48406	0.99221
ukb-ppp-AMY2A-OID20333	Pancreatic alpha-amylase | Cardiometabolic	Habitual aborter || id:finngen_R12_N14_HABITABORT	MR Egger	5	0.0942058	0.349536	0.805007	-0.590885	0.779296	1.09879	0.553837	2.17994	0.992264
ukb-ppp-AMY2A-OID20333	Pancreatic alpha-amylase | Cardiometabolic	Habitual aborter || id:finngen_R12_N14_HABITABORT	Weighted median	5	0.10523	0.131635	0.424053	-0.152774	0.363233	1.11097	0.858324	1.43797	0.998534
ukb-ppp-AMY2A-OID20333	Pancreatic alpha-amylase | Cardiometabolic	Habitual aborter || id:finngen_R12_N14_HABITABORT	Weighted mode	5	0.11411	0.132206	0.436749	-0.145014	0.373234	1.12088	0.865011	1.45242	0.999984
ukb-ppp-AMY2B-OID20340	Alpha-amylase 2B | Cardiometabolic	Habitual aborter || id:finngen_R12_N14_HABITABORT	Inverse variance weighted	5	0.166376	0.119307	0.163162	-0.0674665	0.400218	1.18102	0.934759	1.49215	0.99221
ukb-ppp-AMY2B-OID20340	Alpha-amylase 2B | Cardiometabolic	Habitual aborter || id:finngen_R12_N14_HABITABORT	MR Egger	5	0.14424	0.351808	0.70933	-0.545305	0.833784	1.15516	0.579665	2.30201	0.992264
ukb-ppp-AMY2B-OID20340	Alpha-amylase 2B | Cardiometabolic	Habitual aborter || id:finngen_R12_N14_HABITABORT	Weighted median	5	0.109834	0.133199	0.409609	-0.151237	0.370904	1.11609	0.859644	1.44904	0.998534
ukb-ppp-AMY2B-OID20340	Alpha-amylase 2B | Cardiometabolic	Habitual aborter || id:finngen_R12_N14_HABITABORT	Weighted mode	5	0.116912	0.146395	0.469248	-0.170021	0.403845	1.12402	0.843647	1.49757	0.999984
ukb-ppp-ANG-OID20403	Angiogenin | Cardiometabolic	Habitual aborter || id:finngen_R12_N14_HABITABORT	Inverse variance weighted	4	0.178218	0.122196	0.144713	-0.0612856	0.417721	1.19509	0.940555	1.5185	0.99221
ukb-ppp-ANG-OID20403	Angiogenin | Cardiometabolic	Habitual aborter || id:finngen_R12_N14_HABITABORT	MR Egger	4	0.110268	0.18005	0.602608	-0.24263	0.463167	1.11658	0.784562	1.5891	0.992264
ukb-ppp-ANG-OID20403	Angiogenin | Cardiometabolic	Habitual aborter || id:finngen_R12_N14_HABITABORT	Weighted median	4	0.151265	0.131773	0.251002	-0.10701	0.40954	1.1633	0.898517	1.50612	0.998534
ukb-ppp-ANG-OID20403	Angiogenin | Cardiometabolic	Habitual aborter || id:finngen_R12_N14_HABITABORT	Weighted mode	4	0.141903	0.122499	0.33054	-0.098195	0.382	1.15246	0.906472	1.46521	0.999984
ukb-ppp-ANGPT1-OID20740	Angiopoietin-1 | Inflammation	Habitual aborter || id:finngen_R12_N14_HABITABORT	Inverse variance weighted	2	-0.206242	0.746645	0.782376	-1.66967	1.25718	0.813637	0.18831	3.5155	0.99221
ukb-ppp-ANGPTL1-OID20211	Angiopoietin-related protein 1 | Cardiometabolic	Habitual aborter || id:finngen_R12_N14_HABITABORT	Inverse variance weighted	3	0.0142177	0.142521	0.920536	-0.265123	0.293558	1.01432	0.767112	1.34119	0.99221
ukb-ppp-ANGPTL1-OID20211	Angiopoietin-related protein 1 | Cardiometabolic	Habitual aborter || id:finngen_R12_N14_HABITABORT	MR Egger	3	0.0369373	0.467876	0.949845	-0.880099	0.953973	1.03763	0.414742	2.596	0.992264
ukb-ppp-ANGPTL1-OID20211	Angiopoietin-related protein 1 | Cardiometabolic	Habitual aborter || id:finngen_R12_N14_HABITABORT	Weighted median	3	0.0158144	0.155591	0.919042	-0.289145	0.320774	1.01594	0.748904	1.37819	0.998534
ukb-ppp-ANGPTL1-OID20211	Angiopoietin-related protein 1 | Cardiometabolic	Habitual aborter || id:finngen_R12_N14_HABITABORT	Weighted mode	3	0.0890489	0.170121	0.652883	-0.244389	0.422486	1.09313	0.783183	1.52575	0.999984
ukb-ppp-ANGPTL2-OID20726	Angiopoietin-related protein 2 | Inflammation	Habitual aborter || id:finngen_R12_N14_HABITABORT	Wald ratio	1	-0.0871257	1.22359	0.943235	-2.48537	2.31112	0.916562	0.0832947	10.0857	0.993485
ukb-ppp-ANGPTL3-OID20407	Angiopoietin-related protein 3 | Cardiometabolic	Habitual aborter || id:finngen_R12_N14_HABITABORT	Inverse variance weighted	4	-0.476181	0.18706	0.0109089	-0.842818	-0.109543	0.621151	0.430496	0.896243	0.99221
ukb-ppp-ANGPTL3-OID20407	Angiopoietin-related protein 3 | Cardiometabolic	Habitual aborter || id:finngen_R12_N14_HABITABORT	MR Egger	4	-0.175539	0.305764	0.623861	-0.774836	0.423757	0.839004	0.460779	1.52769	0.992264
ukb-ppp-ANGPTL3-OID20407	Angiopoietin-related protein 3 | Cardiometabolic	Habitual aborter || id:finngen_R12_N14_HABITABORT	Weighted median	4	-0.441726	0.191594	0.0211369	-0.817251	-0.0662016	0.642926	0.441644	0.935942	0.776774
ukb-ppp-ANGPTL3-OID20407	Angiopoietin-related protein 3 | Cardiometabolic	Habitual aborter || id:finngen_R12_N14_HABITABORT	Weighted mode	4	-0.440617	0.199593	0.114359	-0.831819	-0.0494153	0.643639	0.435257	0.951786	0.999984
ukb-ppp-ANGPTL4-OID20703	Angiopoietin-related protein 4 | Inflammation	Habitual aborter || id:finngen_R12_N14_HABITABORT	Inverse variance weighted	2	-0.123968	0.187866	0.509337	-0.492185	0.24425	0.883409	0.611289	1.27666	0.99221
ukb-ppp-ANGPTL7-OID21412	Angiopoietin-related protein 7 | Oncology	Habitual aborter || id:finngen_R12_N14_HABITABORT	Inverse variance weighted	3	-0.0668688	0.230828	0.772053	-0.519292	0.385554	0.935318	0.594942	1.47043	0.99221
ukb-ppp-ANGPTL7-OID21412	Angiopoietin-related protein 7 | Oncology	Habitual aborter || id:finngen_R12_N14_HABITABORT	MR Egger	3	-0.877009	1.01878	0.547518	-2.87381	1.11979	0.416026	0.0564833	3.06422	0.992264
ukb-ppp-ANGPTL7-OID21412	Angiopoietin-related protein 7 | Oncology	Habitual aborter || id:finngen_R12_N14_HABITABORT	Weighted median	3	-0.0759544	0.156479	0.627395	-0.382653	0.230745	0.926858	0.682049	1.25954	0.998534
ukb-ppp-ANGPTL7-OID21412	Angiopoietin-related protein 7 | Oncology	Habitual aborter || id:finngen_R12_N14_HABITABORT	Weighted mode	3	-0.0456439	0.167991	0.811327	-0.374907	0.283619	0.955382	0.687353	1.32793	0.999984
ukb-ppp-ANKMY2-OID30518	Ankyrin repeat and MYND domain-containing protein 2 | Inflammation_II	Habitual aborter || id:finngen_R12_N14_HABITABORT	Wald ratio	1	0.293233	0.639789	0.646717	-0.960753	1.54722	1.34076	0.382605	4.69839	0.970016
ukb-ppp-ANKRD54-OID21162	Ankyrin repeat domain-containing protein 54 | Oncology	Habitual aborter || id:finngen_R12_N14_HABITABORT	Wald ratio	1	-0.558772	0.712328	0.432788	-1.95494	0.837391	0.571911	0.141574	2.31033	0.970016
ukb-ppp-ANPEP-OID20350	Aminopeptidase N | Cardiometabolic	Habitual aborter || id:finngen_R12_N14_HABITABORT	Inverse variance weighted	3	-0.0251621	0.122834	0.837692	-0.265916	0.215592	0.975152	0.766504	1.2406	0.99221
ukb-ppp-ANPEP-OID20350	Aminopeptidase N | Cardiometabolic	Habitual aborter || id:finngen_R12_N14_HABITABORT	MR Egger	3	-0.325766	0.265477	0.435308	-0.846101	0.19457	0.721974	0.429085	1.21479	0.992264
ukb-ppp-ANPEP-OID20350	Aminopeptidase N | Cardiometabolic	Habitual aborter || id:finngen_R12_N14_HABITABORT	Weighted median	3	-0.0533929	0.1294	0.679886	-0.307017	0.200231	0.948007	0.735638	1.22169	0.998534
ukb-ppp-ANPEP-OID20350	Aminopeptidase N | Cardiometabolic	Habitual aborter || id:finngen_R12_N14_HABITABORT	Weighted mode	3	-0.0524233	0.132367	0.730329	-0.311863	0.207017	0.948927	0.732082	1.23	0.999984
ukb-ppp-ANXA10-OID20886	Annexin A10 | Neurology	Habitual aborter || id:finngen_R12_N14_HABITABORT	Wald ratio	1	-0.815706	0.99466	0.412167	-2.76524	1.13383	0.442327	0.062961	3.10753	0.970016
ukb-ppp-ANXA11-OID20583	Annexin A11 | Inflammation	Habitual aborter || id:finngen_R12_N14_HABITABORT	Wald ratio	1	1.42189	0.82232	0.0837872	-0.189856	3.03364	4.14496	0.827079	20.7727	0.883753
ukb-ppp-ANXA2-OID30263	Annexin A2 | Cardiometabolic_II	Habitual aborter || id:finngen_R12_N14_HABITABORT	Inverse variance weighted	6	-0.0966827	0.129903	0.456715	-0.351293	0.157927	0.907844	0.703778	1.17108	0.99221
ukb-ppp-ANXA2-OID30263	Annexin A2 | Cardiometabolic_II	Habitual aborter || id:finngen_R12_N14_HABITABORT	MR Egger	6	-0.121785	0.216564	0.603898	-0.546251	0.302681	0.885339	0.579117	1.35348	0.992264
ukb-ppp-ANXA2-OID30263	Annexin A2 | Cardiometabolic_II	Habitual aborter || id:finngen_R12_N14_HABITABORT	Weighted median	6	-0.0972085	0.139017	0.484393	-0.369683	0.175266	0.907367	0.690954	1.19156	0.998534
ukb-ppp-ANXA2-OID30263	Annexin A2 | Cardiometabolic_II	Habitual aborter || id:finngen_R12_N14_HABITABORT	Weighted mode	6	-0.0982059	0.146727	0.532956	-0.385791	0.189379	0.906462	0.679913	1.2085	0.999984
ukb-ppp-ANXA3-OID21036	Annexin A3 | Neurology	Habitual aborter || id:finngen_R12_N14_HABITABORT	Wald ratio	1	-0.072698	0.57293	0.899029	-1.19564	1.05025	0.929882	0.30251	2.85835	0.98891
ukb-ppp-ANXA4-OID20123	Annexin A4 | Cardiometabolic	Habitual aborter || id:finngen_R12_N14_HABITABORT	Wald ratio	1	-0.232466	0.999203	0.816032	-2.1909	1.72597	0.792576	0.111816	5.61797	0.970016
ukb-ppp-ANXA5-OID20810	Annexin A5 | Neurology	Habitual aborter || id:finngen_R12_N14_HABITABORT	Wald ratio	1	-0.110879	0.482081	0.818092	-1.05576	0.834001	0.895047	0.347928	2.30251	0.970016
ukb-ppp-AOC1-OID20452	Amiloride-sensitive amine oxidase [copper-containing] | Inflammation	Habitual aborter || id:finngen_R12_N14_HABITABORT	Inverse variance weighted	2	-0.389725	0.193183	0.0436552	-0.768364	-0.011086	0.677243	0.463771	0.988975	0.99221
ukb-ppp-AOC3-OID20389	Membrane primary amine oxidase | Cardiometabolic	Habitual aborter || id:finngen_R12_N14_HABITABORT	Inverse variance weighted	5	0.102259	0.157547	0.516294	-0.206533	0.411051	1.10767	0.813399	1.5084	0.99221
ukb-ppp-AOC3-OID20389	Membrane primary amine oxidase | Cardiometabolic	Habitual aborter || id:finngen_R12_N14_HABITABORT	MR Egger	5	0.00451423	0.302667	0.989037	-0.588714	0.597742	1.00452	0.555041	1.81801	0.994727
ukb-ppp-AOC3-OID20389	Membrane primary amine oxidase | Cardiometabolic	Habitual aborter || id:finngen_R12_N14_HABITABORT	Weighted median	5	0.076466	0.156577	0.625293	-0.230424	0.383356	1.07947	0.794197	1.4672	0.998534
ukb-ppp-AOC3-OID20389	Membrane primary amine oxidase | Cardiometabolic	Habitual aborter || id:finngen_R12_N14_HABITABORT	Weighted mode	5	0.0768464	0.172266	0.678614	-0.260795	0.414488	1.07988	0.770439	1.5136	0.999984
ukb-ppp-AP1G2-OID31348	AP-1 complex subunit gamma-like 2 | Oncology_II	Habitual aborter || id:finngen_R12_N14_HABITABORT	Inverse variance weighted	2	0.0122379	0.248709	0.960755	-0.475232	0.499707	1.01231	0.621741	1.64824	0.99221
ukb-ppp-AP3B1-OID31478	AP-3 complex subunit beta-1 | Oncology_II	Habitual aborter || id:finngen_R12_N14_HABITABORT	Wald ratio	1	-0.0788255	1.11993	0.943888	-2.27389	2.11624	0.924201	0.102911	8.29989	0.993485
ukb-ppp-APBB1IP-OID21359	Amyloid beta A4 precursor protein-binding family B member 1-interacting protein | Oncology	Habitual aborter || id:finngen_R12_N14_HABITABORT	Inverse variance weighted	2	0.255447	0.280911	0.363164	-0.295138	0.806033	1.29104	0.744429	2.23901	0.99221
ukb-ppp-APCS-OID30778	Serum amyloid P-component | Inflammation_II	Habitual aborter || id:finngen_R12_N14_HABITABORT	Inverse variance weighted	2	-0.103427	0.220251	0.638649	-0.535118	0.328264	0.901742	0.5856	1.38856	0.99221
ukb-ppp-APEX1-OID21434	APEX nuclease | Oncology	Habitual aborter || id:finngen_R12_N14_HABITABORT	Inverse variance weighted	2	-0.214751	0.269902	0.426228	-0.743758	0.314257	0.806743	0.475324	1.36924	0.99221
ukb-ppp-APOA1-OID30769	Apolipoprotein A-I | Inflammation_II	Habitual aborter || id:finngen_R12_N14_HABITABORT	Wald ratio	1	-1.79013	0.792892	0.0239633	-3.34419	-0.236058	0.166939	0.0352887	0.789735	0.691567
ukb-ppp-APOA2-OID30686	Apolipoprotein A-II | Inflammation_II	Habitual aborter || id:finngen_R12_N14_HABITABORT	Wald ratio	1	0.35058	0.766805	0.64753	-1.15236	1.85352	1.41989	0.315891	6.38224	0.970016
ukb-ppp-APOC1-OID30749	Apolipoprotein C-I | Inflammation_II	Habitual aborter || id:finngen_R12_N14_HABITABORT	Inverse variance weighted	2	-0.347529	0.543515	0.522557	-1.41282	0.717762	0.706432	0.243456	2.04984	0.99221
ukb-ppp-APOD-OID30746	Apolipoprotein D | Inflammation_II	Habitual aborter || id:finngen_R12_N14_HABITABORT	Inverse variance weighted	2	-0.0824343	0.231578	0.721865	-0.536327	0.371459	0.920872	0.584892	1.44985	0.99221
ukb-ppp-APOE-OID30727	Apolipoprotein E | Inflammation_II	Habitual aborter || id:finngen_R12_N14_HABITABORT	Inverse variance weighted	7	-0.045687	0.070069	0.514383	-0.183022	0.0916483	0.955341	0.83275	1.09598	0.99221
ukb-ppp-APOE-OID30727	Apolipoprotein E | Inflammation_II	Habitual aborter || id:finngen_R12_N14_HABITABORT	MR Egger	7	-0.0913131	0.13034	0.514818	-0.346779	0.164153	0.912732	0.706962	1.17839	0.992264
ukb-ppp-APOE-OID30727	Apolipoprotein E | Inflammation_II	Habitual aborter || id:finngen_R12_N14_HABITABORT	Weighted median	7	-0.0349224	0.0745403	0.639424	-0.181021	0.111177	0.96568	0.834418	1.11759	0.998534
ukb-ppp-APOE-OID30727	Apolipoprotein E | Inflammation_II	Habitual aborter || id:finngen_R12_N14_HABITABORT	Weighted mode	7	-0.0340499	0.0765596	0.672094	-0.184107	0.116007	0.966523	0.831847	1.123	0.999984
ukb-ppp-APOF-OID30701	Apolipoprotein F | Inflammation_II	Habitual aborter || id:finngen_R12_N14_HABITABORT	Wald ratio	1	0.2622	0.315275	0.405604	-0.355739	0.880138	1.29979	0.700656	2.41123	0.970016
ukb-ppp-APOH-OID21072	Beta-2-glycoprotein 1 | Neurology	Habitual aborter || id:finngen_R12_N14_HABITABORT	Inverse variance weighted	7	0.129066	0.09882	0.191529	-0.0646215	0.322753	1.13776	0.937422	1.38092	0.99221
ukb-ppp-APOH-OID21072	Beta-2-glycoprotein 1 | Neurology	Habitual aborter || id:finngen_R12_N14_HABITABORT	MR Egger	7	0.0795663	0.125786	0.554821	-0.166975	0.326107	1.08282	0.846221	1.38556	0.992264
ukb-ppp-APOH-OID21072	Beta-2-glycoprotein 1 | Neurology	Habitual aborter || id:finngen_R12_N14_HABITABORT	Weighted median	7	0.138775	0.11808	0.239887	-0.0926607	0.370211	1.14887	0.911503	1.44804	0.993655
ukb-ppp-APOH-OID21072	Beta-2-glycoprotein 1 | Neurology	Habitual aborter || id:finngen_R12_N14_HABITABORT	Weighted mode	7	0.128126	0.111742	0.295196	-0.0908875	0.34714	1.1367	0.91312	1.41501	0.999984
ukb-ppp-APOL1-OID30708	Apolipoprotein L1 | Inflammation_II	Habitual aborter || id:finngen_R12_N14_HABITABORT	Wald ratio	1	-0.079426	0.216716	0.713993	-0.504189	0.345337	0.923646	0.603995	1.41247	0.970016
ukb-ppp-APOM-OID20374	Apolipoprotein M | Cardiometabolic	Habitual aborter || id:finngen_R12_N14_HABITABORT	Inverse variance weighted	2	0.267651	0.381581	0.483036	-0.480247	1.01555	1.30689	0.618631	2.76088	0.99221
ukb-ppp-APP-OID21070	Amyloid-beta precursor protein | Neurology	Habitual aborter || id:finngen_R12_N14_HABITABORT	Wald ratio	1	-0.706289	0.733991	0.33592	-2.14491	0.732334	0.493472	0.117078	2.07993	0.970016
ukb-ppp-APPL2-OID30590	DCC-interacting protein 13-beta | Inflammation_II	Habitual aborter || id:finngen_R12_N14_HABITABORT	Wald ratio	1	0.629512	0.392312	0.108578	-0.139421	1.39844	1.87669	0.869862	4.04889	0.883753
ukb-ppp-APRT-OID20927	Adenine phosphoribosyltransferase | Neurology	Habitual aborter || id:finngen_R12_N14_HABITABORT	Inverse variance weighted	2	-0.666809	0.726206	0.35851	-2.09017	0.756555	0.513344	0.123666	2.13092	0.99221
ukb-ppp-AREG-OID21357	Amphiregulin | Oncology	Habitual aborter || id:finngen_R12_N14_HABITABORT	Wald ratio	1	-0.141781	0.349893	0.685322	-0.827571	0.544009	0.867811	0.43711	1.7229	0.970016
ukb-ppp-ARFIP1-OID31024	Arfaptin-1 | Neurology_II	Habitual aborter || id:finngen_R12_N14_HABITABORT	Wald ratio	1	-0.0269244	0.317142	0.932343	-0.648522	0.594673	0.973435	0.522818	1.81244	0.991098
ukb-ppp-ARG2-OID31339	Arginase-2, mitochondrial | Oncology_II	Habitual aborter || id:finngen_R12_N14_HABITABORT	Wald ratio	1	-0.957222	0.819331	0.242687	-2.56311	0.648666	0.383958	0.0770647	1.91299	0.970016
ukb-ppp-ARHGAP25-OID21255	Rho GTPase-activating protein 25 | Oncology	Habitual aborter || id:finngen_R12_N14_HABITABORT	Inverse variance weighted	2	-0.121442	0.506752	0.810604	-1.11468	0.871793	0.885642	0.328021	2.39119	0.99221
ukb-ppp-ARHGAP45-OID30653	Rho GTPase-activating protein 45 | Inflammation_II	Habitual aborter || id:finngen_R12_N14_HABITABORT	Wald ratio	1	-0.21876	0.712488	0.758815	-1.61524	1.17772	0.803514	0.198844	3.24695	0.970016
ukb-ppp-ARHGEF10-OID30994	Rho guanine nucleotide exchange factor 10 | Neurology_II	Habitual aborter || id:finngen_R12_N14_HABITABORT	Inverse variance weighted	2	0.0734123	0.175305	0.675385	-0.270185	0.41701	1.07617	0.763238	1.51742	0.99221
ukb-ppp-ARL2BP-OID30121	ADP-ribosylation factor-like protein 2-binding protein | Cardiometabolic_II	Habitual aborter || id:finngen_R12_N14_HABITABORT	Inverse variance weighted	2	-0.550439	0.475441	0.246969	-1.4823	0.381426	0.576697	0.227114	1.46437	0.99221
ukb-ppp-ARSA-OID21138	Arylsulfatase A | Neurology	Habitual aborter || id:finngen_R12_N14_HABITABORT	Inverse variance weighted	6	-0.193431	0.154514	0.210617	-0.496278	0.109416	0.824127	0.608793	1.11563	0.99221
[truncated: 2,836 more rows]

## Sheet: ST6
Supplementary Table S6. MR analysis implementing the inverse-variance weighted (IVW) approach revealed 47 plasma proteins with putative causal associations to RSA among 1980 cis-pQTLs (cis-protein quantitative trait loci) in the in the UK Biobank Pharma Proteomics Project (UKB-PPP) cohort(n=54,219 Europeans).
[truncated: 50 more rows]

[truncated: 4 more sheets: ST7, ST8, ST9, ST10]
